# Supplementary material for: Different Metabolic Pathways Are Involved in Response of Saccharomyces cerevisiae to L-A and M Viruses
Source: Toxins (Basel). 2017 Jul 25;9(8):233. doi: 10.3390/toxins9080233 (PMC5577567; doi:10.3390/toxins9080233)
Supplement: Supplementary file 1 [file toxins-09-00233-s001.zip]

Archive with 6 entries (5 files):
- toxins-210554-supplementary/
- toxins-210554-supplementary/supplementary figures.pdf
- toxins-210554-supplementary/Table S1.xls
- toxins-210554-supplementary/Table S2.xls
- toxins-210554-supplementary/Table S3.xls
- toxins-210554-supplementary/Table S4.xls
