# Supplementary material for: Different Metabolic Pathways Are Involved in Response of Saccharomyces cerevisiae to L-A and M Viruses
Source: Toxins (Basel). 2017 Jul 25;9(8):233. doi: 10.3390/toxins9080233 (PMC5577567; doi:10.3390/toxins9080233)
Supplement: Supplementary file 1 [file toxins-09-00233-s001.zip › toxins-210554-supplementary/Table S1.xls]

## Sheet: up L+M- 
Upregulated Saccharomyces cerevisiae genes after eliminating the M-2 dsRNA
Gene systematic name	Gene standart name	Fold change	FDR p-value correction	Description
YDR534C	FIT1	29.04	6.68e-05	Mannoprotein, facilitator of Iron Transport
YOR382W	FIT2	17.64	0.000337	Mannoprotein, facilitator of Iron Transport
YJR005C-A	LSO1	16.36	0.00118	Protein with a potential role in response to iron deprivation
YLR237W	THI7	10.95	8.97e-30	THIamine metabolism
YIR019C	FLO11	8.77	0.000103	GPI-anchored cell surface glycoprotein (flocculin)
YLR004C	THI73	8.09	4.36e-05	Putative plasma membrane permease
YOR383C	FIT3	8.07	3.17e-05	Mannoprotein, facilitator of Iron Transport
YHL047C	ARN2	7.02	0.00422	Transporter
YLR411W	CTR3	6.75	0.00832	High-affinity copper transporter
YBR092C	PHO3	6.37	4.6e-16	PHOsphate metabolism
YHR094C	HXT1	5.98	0.00238	Low-affinity glucose transporter
YPR124W	CTR1	5.46	3.24e-05	High-affinity copper transporter
YBR032W		5.45	0.04	Putative protein of unknown function
YCR020C	PET18	4.97	1.68e-06	Protein of unknown function
YOL055C	THI20	4.61	4.47e-05	Trifunctional enzyme of thiamine biosynthesis
YBR240C	THI2	4.31	0.01	Transcriptional activator of thiamine biosynthetic genes
YLR214W	FRE1	3.89	0.00748	Ferric REductase
YNL141W	AAH1	3.47	3.01e-13	Adenine AminoHydrolase
YLL053C		3.11	0.000165	Putative protein
YDL049C	KNH1	3	0.02	Protein with similarity to Kre9p
YLL052C	AQY2	2.94	0.000354	AQuaporin from Yeast
YGR159C	NSR1	2.92	1.2e-09	Nucleolar protein
YDL184C	RPL41A	2.88	0.0029	Ribosomal Protein of the Large subunit
YOR294W	RRS1	2.87	2.62e-07	Regulator of Ribosome Synthesis
YJL122W	ALB1	2.68	3.39e-07	Shuttling pre-60S factor
YAL059W	ECM1	2.64	1.14e-07	Pre-ribosomal factor
YNL112W	DBP2	2.64	8.1e-08	ATP-dependent RNA helicase
YBR034C	HMT1	2.63	1.13e-06	HnRNP MethylTransferase
YIL064W	EFM4	2.6	3.75e-09	Elongation Factor Methyltransferase
YLR073C	RFU1	2.58	0.01	Regulator of Free Ubiquitin chains
YGR035C		2.56	0.00162	Putative protein of unknown function
YOR381W	FRE3	2.51	0.02	Ferric REductase
YDL205C	HEM3	2.45	9.27e-05	Porphobilinogen deaminase
YOL080C	REX4	2.45	8.1e-08	Putative RNA exonuclease
YDL133C-A	RPL41B	2.44	0.00272	Ribosomal Protein of the Large subunit
YDL039C	PRM7	2.42	0.000905	Pheromone-Regulated Membrane protein
YIL096C	BMT5	2.4	9.31e-07	Base Methyltransferase of 25 S rRNA
YFR055W	IRC7	2.39	0.00199	Beta-lyase involved in the production of thiols
YLR068W	FYV7	2.37	3.39e-07	Essential protein required for maturation of 18S rRNA
YPL211W	NIP7	2.36	4.28e-06	Nucleolar protein required for 60S ribosome subunit biogenesis
YKL043W	PHD1	2.34	0.00271	Transcriptional activator
YPR035W	GLN1	2.33	0.000343	GLutamiNe metabolism
YGL029W	CGR1	2.32	5.94e-05	Protein involved in nucleolar integrity and processing of pre-rRNA
YBR267W	REI1	2.25	3.32e-05	Cytoplasmic pre-60S factor
YLR257W		2.2	0.000124	Protein of unknown function
YOR252W	TMA16	2.2	5.12e-05	Protein of unknown function
YKL172W	EBP2	2.18	0.000203	EBNA1-binding protein (homolog)
YKR081C	RPF2	2.17	6.68e-05	Ribosome Production Factor
YLR074C	BUD20	2.17	8.12e-05	Protein required for ribosome assembly
YBL028C		2.16	3.89e-05	Protein of unknown function
YJR063W	RPA12	2.15	0.000457	RNA Polymerase A
YDL213C	NOP6	2.14	0.000615	rRNA-binding protein
YPR143W	RRP15	2.1	0.000361	Ribosomal RNA Processing
YNL024C	EFM6	2.09	0.00956	Elongation Factor Methyltransferase
YDR034C-A		2.08	0.00713	Putative protein of unknown function
YGR063C	SPT4	2.08	0.000369	Spt4p/5p (DSIF) transcription elongation factor
YCL058C	FYV5	2.07	7.75e-05	Protein involved in regulation of the mating pathway
YFR001W	LOC1	2.07	0.000186	LOCalization of mRNA
YKR024C	DBP7	2.04	0.00051	Putative ATP-dependent RNA helicase
YML056C	IMD4	2.04	0.000615	Inosine monophosphate dehydrogenase
YCR087C-A		2.03	0.000245	Putative protein of unknown function
YLR435W	TSR2	2.03	0.000301	Protein with a potential role in pre-rRNA processing
YPL093W	NOG1	2.03	0.000725	Putative GTPase
YDR101C	ARX1	2.02	0.000295	Nuclear export factor for the ribosomal pre-60S subunit
YIL127C	RRT14	2.02	0.00026	Regulator of rDNA Transcription
YOR306C	MCH5	2.02	0.000147	Plasma membrane riboflavin transporter
YNR053C	NOG2	2.01	0.000206	Putative GTPase
YOR004W	UTP23	2.01	0.000278	Component of the small subunit processome
YGR280C	PXR1	2	0.00429	Essential protein involved in rRNA and snoRNA maturation
YLR009W	RLP24	2	0.000213	Essential protein required for ribosomal large subunit biogenesis
YOL077C	BRX1	2	0.000216	Nucleolar protein
YLR363W-A		1.99	0.00051	Protein of unknown function
YPL266W	DIM1	1.99	0.00026	Essential 18S rRNA dimethylase
YGR271C-A	EFG1	1.98	0.000295	Essential protein required for maturation of 18S rRNA
YNL175C	NOP13	1.95	0.00044	NucleOlar Protein
YNR015W	SMM1	1.95	0.000103	Dihydrouridine synthase
YHR216W	IMD2	1.94	0.02	Inosine monophosphate dehydrogenase
YML080W	DUS1	1.94	0.0016	DihydroUridine Synthase
YPL043W	NOP4	1.94	0.000438	NucleOlar Protein
YBL039C	URA7	1.93	0.0014	URAcil requiring
YML108W		1.93	0.000103	Protein of unknown function
YNL110C	NOP15	1.93	0.000644	Constituent of 66S pre-ribosomal particles
YPL146C	NOP53	1.93	0.000276	NucleOlar Protein
YKL078W	DHR2	1.92	0.000354	DEAH-box RNA helicase
YHR089C	GAR1	1.91	0.000919	Protein component of the H/ACA snoRNP pseudouridylase complex
YHR143W-A	RPC10	1.91	0.00188	RNA Polymerase C
YMR319C	FET4	1.91	0.000481	Low-affinity Fe(II) transporter
YCR047C	BUD23	1.9	0.000971	Methyltransferase
YDR465C	RMT2	1.9	0.000615	Arginine N5 methyltransferase
YER174C	GRX4	1.9	0.00113	Glutathione-dependent oxidoreductase
YHR072W-A	NOP10	1.9	0.00221	Subunit of box H/ACA snoRNP complex
YNL113W	RPC19	1.9	0.00162	RNA Polymerase C
YCL054W	SPB1	1.89	0.000844	AdoMet-dependent methyltransferase
YKL186C	MTR2	1.89	0.00825	mRNA transport regulator
YER137C		1.87	0.00284	Putative protein of unknown function
YJR010C-A	SPC1	1.87	0.000902	Subunit of the signal peptidase complex
YKL021C	MAK11	1.87	0.000438	MAintenance of Killer, 60S ribosomal subunit biogenesis
YMR269W	TMA23	1.87	0.02	Nucleolar protein implicated in ribosome biogenesis
YMR290C	HAS1	1.87	0.00145	ATP-dependent RNA helicase
YOR145C	PNO1	1.87	0.000919	Essential nucleolar protein required for pre-18S rRNA processing
YLR051C	FCF2	1.86	0.000986	Nucleolar protein involved in the early steps of 35S rRNA processing
YAL025C	MAK16	1.85	0.00139	MAintenance of Killer
YNL259C	ATX1	1.85	0.02	Cytosolic copper metallochaperone
YPR016C	TIF6	1.85	0.00107	Translation Initiation Factor
YBL024W	NCL1	1.84	0.00374	NuCLear protein, m5C-methyltransferase
YHR128W	FUR1	1.84	0.00181	Uracil phosphoribosyltransferase
YIL019W	FAF1	1.84	0.000358	Protein required for pre-rRNA processing
YLL018C-A	COX19	1.84	0.00135	Protein required for cytochrome c oxidase assembly
YDR087C	RRP1	1.83	0.00113	Ribosomal RNA Processing
YDR299W	BFR2	1.83	0.0011	Component of the SSU and 90S preribosomes
YER126C	NSA2	1.83	0.00253	Protein constituent of 66S pre-ribosomal particles
YOR272W	YTM1	1.83	0.00142	Constituent of 66S pre-ribosomal particles
YDR399W	HPT1	1.82	0.00196	Hypoxanthine guanine PhosphoribosylTransferase
YGL099W	LSG1	1.82	0.00171	Putative GTPase involved in 60S ribosomal subunit biogenesis
YKL009W	MRT4	1.82	0.00144	Protein involved in mRNA turnover and ribosome assembly
YLR196W	PWP1	1.82	0.00294	Protein with WD-40 repeats involved in rRNA processing
YOR101W	RAS1	1.82	0.000725	GTPase involved in G-protein signaling in adenylate cyclase activation
YGR103W	NOP7	1.81	0.00152	Component of several different pre-ribosomal particles
YGR123C	PPT1	1.81	0.0036	Protein serine/threonine phosphatase
YGR245C	SDA1	1.81	0.000971	Protein required for actin organization
YPL245W		1.81	0.02	Putative protein of unknown function
YDL208W	NHP2	1.8	0.00446	Non-Histone Protein
YHR052W	CIC1	1.8	0.00387	Essential protein that interacts with proteasome components
YKR060W	UTP30	1.8	0.000675	Putative subunit of U3-containing 90S preribosome complex
YMR014W	BUD22	1.8	0.00149	Protein required for rRNA maturation and ribosomal subunit biogenesis
YOL124C	TRM11	1.8	0.00089	Catalytic subunit of adoMet-dependent tRNA methyltransferase complex
YPL012W	RRP12	1.8	0.00162	Ribosomal RNA Processing
YGL078C	DBP3	1.79	0.00429	RNA-Dependent ATPase
YGR145W	ENP2	1.79	0.000925	Essential Nuclear Protein, required for pre-18S rRNA processing
YIL008W	URM1	1.79	0.00161	Ubiquitin Related Modifier
YLR186W	EMG1	1.79	0.0036	Methyltransferase for rRNA
YCL059C	KRR1	1.78	0.00185	Nucleolar protein required for rRNA synthesis and ribosomal assembly
YDL153C	SAS10	1.77	0.00238	Subunit of U3-containing Small Subunit (SSU) processome complex
YDR365C	ESF1	1.77	0.00295	Nucleolar protein involved in pre-rRNA processing
YJL033W	HCA4	1.77	0.00161	Helicase CA
YCR024C-A	PMP1	1.76	0.01	Regulatory subunit for the plasma membrane H(+)-ATPase Pma1p
YDR496C	PUF6	1.76	0.00467	Pumilio-homology domain protein
YER127W	LCP5	1.76	0.002	Essential protein involved in maturation of 18S rRNA
YDR045C	RPC11	1.75	0.00311	RNA Polymerase C
YER145C-A		1.75	0.01	Putative protein of unknown function
YHR085W	IPI1	1.75	0.00117	Component of the Rix1 complex, involved in Processing ITS2
YNL151C	RPC31	1.75	0.00216	RNA Polymerase C
YDL014W	NOP1	1.74	0.00791	Histone glutamine methyltransferase
YHR148W	IMP3	1.74	0.00309	Component of the SSU processome
YJR148W	BAT2	1.74	0.00703	Branched-chain Amino acid Transaminase
YLL011W	SOF1	1.74	0.00215	Protein required for biogenesis of 40S (small) ribosomal subunit
YNL182C	IPI3	1.74	0.00197	Component of the Rix1 complex and pre-replicative complexes
YCR016W		1.73	0.00748	Putative protein of unknown function
YDR083W	RRP8	1.73	0.00748	Ribosomal RNA Processing
YIR012W	SQT1	1.73	0.02	Specific chaperone for ribosomal protein Rpl10p
YNL244C	SUI1	1.73	0.00785	Translation initiation factor eIF1
YDR043C	NRG1	1.72	0.02	Transcriptional repressor
YDR184C	ATC1	1.72	0.00696	Nuclear protein; possibly involved in regulation of cation stress responses
YDR345C	HXT3	1.72	0.02	Low affinity glucose transporter
YER002W	NOP16	1.72	0.00581	Constituent of 66S pre-ribosomal particles
YIR026C	YVH1	1.72	0.00457	Dual specificity protein phosphatase
YLR264C-A		1.72	0.00559	Putative protein of unknown function
YOR021C	SFM1	1.72	0.00575	Spout Family Methyltransferase 1
YOR095C	RKI1	1.72	0.01	Ribose-5-phosphate Ketol-Isomerase
YPR069C	SPE3	1.72	0.00559	Spermidine synthase
YCR051W		1.71	0.01	Putative protein of unknown function
YHR191C	CTF8	1.71	0.01	Chromosome Transmission Fidelity
YKL099C	UTP11	1.71	0.0043	Subunit of U3-containing Small Subunit (SSU) processome complex
YBL054W	TOD6	1.7	0.00489	PAC motif binding protein involved in rRNA and ribosome biogenesis
YBR088C	POL30	1.7	0.02	Proliferating cell nuclear antigen (PCNA)
YDL201W	TRM8	1.7	0.00682	Transfer RNA Methyltransferase
YHR081W	LRP1	1.7	0.01	Nuclear exosome-associated nucleic acid binding protein
YOR224C	RPB8	1.7	0.04	RNA Polymerase B
YGR187C	HGH1	1.69	0.00631	Nonessential protein of unknown function
YLR017W	MEU1	1.69	0.00585	Methylthioadenosine phosphorylase
YBR191W	RPL21A	1.68	0.02	Ribosomal Protein of the Large subunit
YDR514C		1.68	0.02	Protein of unknown function
YPL193W	RSA1	1.68	0.0033	Protein involved in the assembly of 60S ribosomal subunits
YBR252W	DUT1	1.67	0.02	Deoxyuridine triphosphate diphosphatase
YHR169W	DBP8	1.67	0.0042	ATPase, putative RNA helicase of the DEAD-box family
YOR182C	RPS30B	1.67	0.03	Ribosomal Protein of the Small subunit
YOR253W	NAT5	1.67	0.00462	Subunit of protein N-terminal acetyltransferase NatA
YBR142W	MAK5	1.66	0.00532	MAintenance of Killer, putative DEAD-box RNA helicase
YDL031W	DBP10	1.66	0.00692	Putative ATP-dependent RNA helicase of the DEAD-box protein family
YDR021W	FAL1	1.66	0.00828	Nucleolar protein required for maturation of 18S rRNA
YKL082C	RRP14	1.66	0.02	Ribosomal RNA Processing
YKL096W-A	CWP2	1.66	0.03	Covalently linked cell wall mannoprotein
YDL051W	LHP1	1.65	0.01	RNA binding protein required for maturation of tRNA and U6 snRNA
YNL065W	AQR1	1.65	0.02	Plasma membrane transporter
YNL308C	KRI1	1.65	0.03	Essential nucleolar protein required for 40S ribosome biogenesis
YPL037C	EGD1	1.65	0.04	Enhancer of Gal4 DNA binding
YPL217C	BMS1	1.65	0.00831	GTPase required for ribosomal subunit synthesis and rRNA processing
YPR112C	MRD1	1.65	0.00653	Essential conserved small ribosomal subunit (40s) synthesis factor
YCR072C	RSA4	1.64	0.02	WD-repeat protein involved in ribosome biogenesis
YDR382W	RPP2B	1.64	0.03	Ribosomal Protein P2 Beta
YLR449W	FPR4	1.64	0.01	FKBP Proline Rotamase (isomerase)
YER006W	NUG1	1.63	0.02	GTPase that associates with nuclear 60S pre-ribosomes
YGR251W	NOP19	1.63	0.00971	Ribosome biogenesis factor
YJR070C	LIA1	1.63	0.02	Deoxyhypusine hydroxylase
YKL143W	LTV1	1.63	0.00889	Component of the GSE complex
YLR197W	NOP56	1.63	0.02	Essential evolutionarily-conserved nucleolar protein
YLR325C	RPL38	1.63	0.04	Ribosomal Protein of the Large subunit
YMR217W	GUA1	1.63	0.01	GMP synthase
YPR187W	RPO26	1.63	0.03	RNA polymerase subunit ABC23
YHR170W	NMD3	1.62	0.01	Protein involved in nuclear export of the large ribosomal subunit
YJL148W	RPA34	1.62	0.02	RNA Polymerase A
YJR056C		1.62	0.03	Protein of unknown function
YNL132W	KRE33	1.62	0.02	Protein required for biogenesis of the small ribosomal subunit
YOR159C	SME1	1.62	0.01	Sm protein E
YOR293W	RPS10A	1.62	0.03	Ribosomal Protein of the Small subunit
YPL239W	YAR1	1.62	0.02	Nucleocytoplasmic shuttling chaperone
YDR441C	APT2	1.61	0.04	Adenine PhosphoribosylTransferase
YBR271W	EFM2	1.6	0.01	S-adenosylmethionine-dependent methyltransferase
YKL056C	TMA19	1.6	0.02	Protein that associates with ribosomes
YKL191W	DPH2	1.6	0.03	Protein required for synthesis of diphthamide
YLR172C	DPH5	1.6	0.03	Methyltransferase required for synthesis of diphthamide
YLR175W	CBF5	1.6	0.03	Pseudouridine synthase catalytic subunit of box H/ACA snoRNPs
YLR262C-A	TMA7	1.6	0.04	Protein of unknown that associates with ribosomes
YML024W	RPS17A	1.6	0.04	Ribosomal Protein of the Small subunit
YBR061C	TRM7	1.59	0.02	Transfer RNA Methyltransferase
YHL020C	OPI1	1.59	0.01	Transcriptional regulator of a variety of genes
YHR197W	RIX1	1.59	0.01	Component of the Rix1 complex and possibly pre-replicative complexes
YKL024C	URA6	1.59	0.03	Uridylate kinase
YOR056C	NOB1	1.59	0.02	Protein involved in proteasomal and 40S ribosomal subunit biogenesis
YAL033W	POP5	1.58	0.01	Subunit of both RNase MRP and nuclear RNase P
YGL211W	NCS6	1.58	0.02	Protein required for uridine thiolation of Gln. Lys. and Glu tRNAs
YMR229C	RRP5	1.58	0.03	RNA binding protein involved in synthesis of 18S and 5.8S rRNAs
YEL003W	GIM4	1.57	0.03	Subunit of the heterohexameric cochaperone prefoldin complex
YFL017W-A	SMX2	1.57	0.05	Part of the spliceosomal U1. U2. U4. and U5 snRNPs
YHR040W	BCD1	1.57	0.02	Box C/D snoRNA accumulation
YJL125C	GCD14	1.57	0.02	Subunit of tRNA (1-methyladenosine) methyltransferase
YLR146C	SPE4	1.57	0.00766	Spermine synthase
YMR260C	TIF11	1.57	0.05	Translation Initiation Factor
YOL144W	NOP8	1.57	0.01	Nucleolar protein required for 60S ribosomal subunit biogenesis
YOR276W	CAF20	1.57	0.04	Phosphoprotein of the mRNA cap-binding complex
YDL060W	TSR1	1.56	0.03	Protein required for processing of 20S pre-rRNA in the cytoplasm
YDL166C	FAP7	1.56	0.04	Essential NTPase required for small ribosome subunit synthesis
YHR088W	RPF1	1.56	0.04	Protein involved in assembly and export of the large ribosomal subunit
YML022W	APT1	1.56	0.04	Adenine PhosphoribosylTransferase
YMR131C	RRB1	1.56	0.04	Specific chaperone, regulator of Ribosome Biogenesis
YMR239C	RNT1	1.56	0.02	Nuclear dsRNA-specific ribonuclease
YNR024W	MPP6	1.56	0.05	Nuclear exosome-associated RNA binding protein
YOL125W	TRM13	1.56	0.02	2'-O-methyltransferase
YOR143C	THI80	1.56	0.01	Thiamine pyrophosphokinase

## Sheet: down L+M- 
Downregulated Saccharomyces cerevisiae genes after eliminating the M-2 dsRNA
Gene systematic name	Gene standart name	Fold change	FDR p-value correction	Description
YHR137W	ARO9	-37.7	6.49e-26	AROmatic amino acid requiring
YLR307C-A		-13.64	0.02	Putative protein of unknown function
YLR159C-A		-11.05	0.00748	Putative protein of unknown function
YLR154C-H		-9.95	0.00311	Putative protein of unknown function
YLR157C-C		-9.87	0.00542	Putative protein of unknown function
YLR156C-A		-9.33	0.01	Putative protein of unknown function
YLR154W-C	TAR1	-8.87	2.74e-06	Protein potentially involved in regulation of respiratory metabolism
YDR380W	ARO10	-8.56	2.35e-12	Phenylpyruvate decarboxylase
YLR154C-G		-8.45	7.17e-07	Putative protein of unknown function
YMR096W	SNZ1	-7.54	4.6e-16	Protein involved in vitamin B6 biosynthesis
YLR162W-A	RRT15	-7.3	5.38e-06	Putative protein of unknown function
YFR030W	MET10	-6.74	1.67e-26	METhionine requiring
YNR058W	BIO3	-6.37	1.65e-06	BIOtin biosynthesis
YKR097W	PCK1	-6.33	0.05	Phosphoenolpyruvate CarboxyKinase
YJR010W	MET3	-6.19	1.18e-18	METhionine requiring
YJR150C	DAN1	-6.14	1.31e-05	Cell wall mannoprotein
YLR162W		-6.11	1.28e-05	Protein of unknown function
YJR137C	MET5	-6.02	1.51e-18	METhionine requiring
YPR200C	ARR2	-6.01	1e-08	Arsenate reductase
YLR303W	MET17	-5.31	1.18e-18	METhionine requiring
YPL061W	ALD6	-5.3	1.21e-08	ALdehyde Dehydrogenase
YGL184C	STR3	-5.23	3.67e-12	Sulfur TRansfer
YOR136W	IDH2	-4.99	2.32e-17	Isocitrate DeHydrogenase
YKL001C	MET14	-4.96	1.18e-18	METhionine requiring
YNL160W	YGP1	-4.95	0.000121	Cell wall-related secretory glycoprotein
YER091C	MET6	-4.94	2.48e-17	METhionine requiring
YKR069W	MET1	-4.7	3.01e-16	METhionine requiring
YMR095C	SNO1	-4.44	3.77e-15	Protein of unconfirmed function
YPR201W	ARR3	-4.3	0.01	Plasma membrane metalloid/H+ antiporter
YML054C	CYB2	-4.27	5.25e-06	CYtochrome B
YJR048W	CYC1	-4.18	1.02e-15	CYtochrome C
YPL272C	PBI1	-4.18	0.00135	Putative protein of unknown function
YOR009W	TIR4	-4.03	0.01	Cell wall mannoprotein
YAR071W	PHO11	-4.02	1.34e-08	PHOsphate metabolism
YPR151C	SUE1	-3.99	1.31e-05	Protein required for degradation of unstable forms of cytochrome c
YDR502C	SAM2	-3.62	7.28e-11	S-adenosylmethionine synthetase
YMR015C	ERG5	-3.58	2.65e-06	ERGosterol biosynthesis
YOR356W	CIR2	-3.48	5.27e-09	Changed Intracellular Redox state
YGL062W	PYC1	-3.45	1.34e-08	PYruvate Carboxylase
YER011W	TIR1	-3.42	0.00593	Cell wall mannoprotein
YOR065W	CYT1	-3.33	6.79e-11	CYTochrome c1
YHR136C	SPL2	-3.24	0.000214	Protein with similarity to cyclin-dependent kinase inhibitors
YBL043W	ECM13	-3.23	0.00733	Non-essential protein of unknown function
YER042W	MXR1	-3.23	3.52e-06	Methionine-S-sulfoxide reductase
YHR215W	PHO12	-3.15	1.51e-08	PHOsphate metabolism
YPL028W	ERG10	-3.13	1.4e-05	ERGosterol biosynthesis
YMR173W	DDR48	-3.09	2.86e-06	DNA Damage Responsive
YGL125W	MET13	-3.02	2.04e-05	METhionine requiring
YIL074C	SER33	-2.95	1.51e-10	SERine requiring
YMR189W	GCV2	-2.95	5.98e-09	GlyCine cleaVage
YGL160W	AIM14	-2.94	1.3e-09	NADPH oxidase
YLL062C	MHT1	-2.94	0.000615	S-Methylmethionine-Homocysteine methylTransferase
YPR167C	MET16	-2.93	1.88e-07	METhionine requiring
YBR046C	ZTA1	-2.87	7.77e-07	NADPH-dependent quinone reductase
YPL170W	DAP1	-2.82	3.04e-06	Heme-binding protein
YML075C	HMG1	-2.78	3.47e-05	3-Hydroxy-3-MethylGlutaryl-coenzyme a reductase
YML126C	ERG13	-2.77	0.00013	ERGosterol biosynthesis
YOR071C	NRT1	-2.75	8.55e-05	Nicotinamide Riboside Transporter
YML120C	NDI1	-2.74	2.53e-07	NADH Dehydrogenase Internal
YJL060W	BNA3	-2.73	2.7e-08	Biosynthesis of Nicotinic Acid
YHR190W	ERG9	-2.72	1.79e-06	ERGosterol biosynthesis
YGL180W	ATG1	-2.71	0.00721	Protein serine/threonine kinase
YPL274W	SAM3	-2.69	1.88e-07	High-affinity S-adenosylmethionine permease
YMR134W	ERG29	-2.68	2.1e-08	ERGosterol biosynthesis
YER069W	ARG5.6	-2.67	0.02	ARGinine requiring
YNR069C	BUL3	-2.66	0.0041	Putative protein of unknown function
YCL026C-A	FRM2	-2.65	0.00559	Type II nitroreductase
YJL088W	ARG3	-2.6	0.03	ARGinine requiring
YJR154W		-2.6	0.03	Putative protein of unknown function
YML058W-A	HUG1	-2.6	1.41e-07	Ribonucleotide reductase inhibitor
YGR049W	SCM4	-2.58	0.01	Mitochondrial outer membrane protein of unknown function
YNR019W	ARE2	-2.56	1.31e-05	Acyl-CoA:sterol acyltransferase
YLL061W	MMP1	-2.55	0.00958	S-MethylMethionine Permease
YOL058W	ARG1	-2.54	0.03	ARGinine requiring
YHR001W-A	QCR10	-2.53	8.09e-09	ubiQuinol-cytochrome C oxidoReductase
YDL174C	DLD1	-2.52	4.82e-07	D-Lactate Dehydrogenase
YIR017C	MET28	-2.48	2.37e-05	bZIP transcriptional activator in the Cbf1p-Met4p-Met28p complex
YNL037C	IDH1	-2.48	5.2e-07	Isocitrate DeHydrogenase
YAL060W	BDH1	-2.47	3.45e-05	Butanediol DeHydrogenase
YMR220W	ERG8	-2.44	2.6e-06	ERGosterol biosynthesis
YHR029C	YHI9	-2.38	0.00121	Protein of unknown function
YJL100W	LSB6	-2.38	0.000185	Type II phosphatidylinositol 4-kinase
YLR153C	ACS2	-2.38	3.84e-05	Acetyl CoA Synthetase
YJL048C	UBX6	-2.37	0.000104	UBiquitin regulatory X
YKL103C	APE1	-2.36	7.75e-07	Vacuolar aminopeptidase
YMR208W	ERG12	-2.36	3.45e-05	ERGosterol biosynthesis
YMR145C	NDE1	-2.35	0.000186	Mitochondrial external NADH dehydrogenase
YML008C	ERG6	-2.34	3.4e-05	ERGosterol biosynthesis
YNL277W	MET2	-2.34	0.000185	METhionine requiring
YPR191W	QCR2	-2.33	5.38e-06	Subunit 2 of ubiquinol cytochrome-c reductase
YMR110C	HFD1	-2.32	3.89e-06	Homolog of Fatty aldehyde Dehydrogenase
YEL024W	RIP1	-2.31	7.31e-06	Ubiquinol-cytochrome-c reductase
YEL071W	DLD3	-2.31	9.05e-06	2-hydroxyglutarate transhydrogenase
YHR202W		-2.31	0.03	Putative protein of unknown function
YDR379C-A	SDH6	-2.3	0.04	Mitochondrial protein involved in assembly of succinate dehydrogenase
YKL148C	SDH1	-2.29	1.01e-05	Succinate DeHydrogenase
YHR039C	MSC7	-2.28	0.00251	Protein of unknown function
YGL001C	ERG26	-2.26	0.000121	ERGosterol biosynthesis
YNR043W	MVD1	-2.26	2.81e-05	MeValonate pyrophosphate Decarboxylase
YNL111C	CYB5	-2.24	0.00487	Cytochrome b5
YLL012W	YEH1	-2.21	0.00155	Yeast steryl Ester Hydrolase
YNR057C	BIO4	-2.21	0.01	Dethiobiotin synthetase
YEL039C	CYC7	-2.19	0.03	CYtochrome C
YNL052W	COX5A	-2.19	3.57e-05	Cytochrome c OXidase
YNL241C	ZWF1	-2.19	3.3e-05	Glucose-6-phosphate dehydrogenase
YER141W	COX15	-2.17	0.000113	Cytochrome c OXidase
YGR183C	QCR9	-2.17	8.46e-05	ubiQuinol-cytochrome C oxidoReductase
YJL133C-A		-2.17	0.01	Putative protein of unknown function
YMR302C	YME2	-2.17	6.12e-05	Integral inner mitochondrial membrane protein
YLR205C	HMX1	-2.15	0.0035	HeMe oXygenase
YBL045C	COR1	-2.13	8.36e-05	CORe protein of QH2 cytochrome c reductase
YNL036W	NCE103	-2.13	0.03	Carbonic anhydrase
YBR093C	PHO5	-2.12	0.00279	PHOsphate metabolism
YPL019C	VTC3	-2.11	3.89e-05	Vacuolar Transporter Chaperone
YBR213W	MET8	-2.1	0.00558	METhionine requiring
YBR183W	YPC1	-2.09	0.000448	Alkaline ceramidase
YGL009C	LEU1	-2.07	1.83e-05	LEUcine biosynthesis
YNL156C	NSG2	-2.07	0.000176	Protein involved in regulation of sterol biosynthesis
YPR065W	ROX1	-2.07	0.02	Heme-dependent repressor of hypoxic genes
YPR010C-A		-2.06	4.77e-05	Putative protein of unknown function
YDR492W	IZH1	-2.05	0.01	Membrane protein involved in zinc ion homeostasis
YMR070W	MOT3	-2.05	0.00261	Modifier of Transcription
YGR244C	LSC2	-2.04	9.57e-05	Ligase of Succinyl-CoA
YJR116W	TDA4	-2.03	0.00161	Putative protein of unknown function
YNL155W	CUZ1	-2.03	0.0014	Protein with a role in the ubiquitin-proteasome pathway
YNL055C	POR1	-2.02	0.000988	Mitochondrial porin
YDR505C	PSP1	-2	0.01	Polymerase SuPpressor
YHR161C	YAP1801	-2	2.88e-05	Yeast Assembly Polypeptide
YJR025C	BNA1	-2	0.00294	Biosynthesis of Nicotinic Acid
YLR304C	ACO1	-2	0.000381	ACOnitase
YJL213W		-1.98	0.00216	Protein of unknown function
YLL024C	SSA2	-1.98	0.03	HSP70 family ATP-binding protein
YBR149W	ARA1	-1.95	0.000905	D-ARAbinose dehydrogenase
YDR099W	BMH2	-1.93	0.000644	Ras/MAPK signaling
YGL187C	COX4	-1.93	0.000711	Cytochrome c OXidase
YKR089C	TGL4	-1.93	0.01	TriacylGlycerol Lipase
YDL059C	RAD59	-1.91	0.03	Protein involved DNA double-strand break repair
YER053C	PIC2	-1.91	0.02	Mitochondrial copper and phosphate carrier
YKL150W	MCR1	-1.91	0.0018	Mitochondrial NADH-Cytochrome b5 Reductase
YFR033C	QCR6	-1.9	0.000493	ubiQuinol-cytochrome C oxidoReductase
YLR231C	BNA5	-1.9	0.000919	Biosynthesis of Nicotinic Acid
YGL224C	SDT1	-1.89	0.0034	Pyrimidine nucleotidase
YGR055W	MUP1	-1.89	0.00628	High affinity methionine permease
YML057W	CMP2	-1.89	0.000391	Calcineurin A
YMR186W	HSC82	-1.89	0.00387	Cytoplasmic chaperone of the Hsp90 family
YPL265W	DIP5	-1.89	9.22e-05	DIcarboxylic amino acid Permease
YDL181W	INH1	-1.88	0.00832	INHibitor (of F1F0-ATPase)
YGL191W	COX13	-1.88	0.00221	Cytochrome c OXidase
YNL104C	LEU4	-1.88	0.03	LEUcine biosynthesis
YGL141W	HUL5	-1.87	0.02	Multiubiquitin chain assembly factor
YCR005C	CIT2	-1.86	0.02	CITrate synthase
YHR072W	ERG7	-1.85	0.00542	ERGosterol biosynthesis
YIR033W	MGA2	-1.85	0.01	Multicopy suppressor of GAm1 (snf2)
YOR230W	WTM1	-1.85	0.00795	Transcriptional Modulator
YDL130W-A	STF1	-1.84	0.01	Protein involved in regulation of the mitochondrial F1F0-ATP synthase
YBL030C	PET9	-1.83	0.00221	Major ADP/ATP carrier
YJL034W	KAR2	-1.83	0.00682	ATPase involved in protein import into the ER
YNL311C	SKP2	-1.83	0.04	F-box protein of unknown function
YCR088W	ABP1	-1.82	0.000478	Actin Binding Protein
YHR008C	SOD2	-1.82	0.002	SuperOxide Dismutase
YJR155W	AAD10	-1.82	0.04	Aryl-Alcohol Dehydrogenase
YJR045C	SSC1	-1.81	0.00344	Hsp70 family ATPase
YPR185W	ATG13	-1.81	0.01	Regulatory subunit of the Atg1p signaling complex
YDL054C	MCH1	-1.79	0.00944	MonoCarboxylate transporter Homolog
YNR001C	CIT1	-1.79	0.05	CITrate synthase
YOL119C	MCH4	-1.79	0.01	MonoCarboxylate transporter Homolog
YCL057W	PRD1	-1.78	0.000923	Zinc metalloendopeptidase
YKR003W	OSH6	-1.78	0.03	OxySterol binding protein Homolog
YNL183C	NPR1	-1.78	0.02	Nitrogen Permease Reactivator
YNL239W	LAP3	-1.78	0.00683	Cysteine aminopeptidase
YPL058C	PDR12	-1.78	0.01	Plasma membrane ATP-binding cassette (ABC) transporter
YHR112C		-1.77	0.00406	Protein of unknown function
YPL117C	IDI1	-1.77	0.00734	Isopentenyl Diphosphate Isomerase
YDL066W	IDP1	-1.76	0.01	Mitochondrial NADP-specific isocitrate dehydrogenase
YLR356W	ATG33	-1.76	0.02	Mitochondrial mitophagy-specific protein
YMR002W	MIX17	-1.76	0.00392	Mitochondrial intermembrane space protein
YER053C-A		-1.75	0.03	Protein of unknown function
YGR266W		-1.75	0.00151	Protein of unknown function
YKL112W	ABF1	-1.75	0.02	DNA binding protein
YLR100W	ERG27	-1.75	0.00427	ERGosterol biosynthesis
YOL028C	YAP7	-1.75	0.00734	Putative basic leucine zipper (bZIP) transcription factor
YDR481C	PHO8	-1.74	0.0035	PHOsphate metabolism
YDR530C	APA2	-1.74	0.00186	AP4A phosphorylase
YIR038C	GTT1	-1.74	0.00334	GlutaThione Transferase
YKL020C	SPT23	-1.73	0.03	SuPpressor of Ty
YKL210W	UBA1	-1.73	0.00141	Ubiquitin activating enzyme
YLR038C	COX12	-1.73	0.00633	Cytochrome c OXidase
YLL041C	SDH2	-1.72	0.00447	Succinate DeHydrogenase
YER090W	TRP2	-1.71	0.04	Anthranilate synthase
YGL026C	TRP5	-1.71	0.04	Tryptophan synthase
YGR204W	ADE3	-1.71	0.01	ADEnine requiring
YJL166W	QCR8	-1.71	0.02	ubiQuinol-cytochrome C oxidoReductase
YGL027C	CWH41	-1.7	0.00957	Processing alpha glucosidase I
YLR259C	HSP60	-1.7	0.02	Heat Shock Protein
YMR009W	ADI1	-1.7	0.02	Acireductone DIoxygenase
YNL280C	ERG24	-1.7	0.02	ERGosterol biosynthesis
YBR053C		-1.69	0.0099	Putative protein of unknown function
YHR051W	COX6	-1.69	0.01	Cytochrome c OXidase
YJL078C	PRY3	-1.69	0.00889	Cell wall-associated protein
YJL107C		-1.69	0.05	Putative protein of unknown function
YBR177C	EHT1	-1.68	0.02	Ethanol Hexanoyl Transferase
YFL004W	VTC2	-1.68	0.01	Vacuolar Transporter Chaperone
YIL125W	KGD1	-1.68	0.0062	alpha-KetoGlutarate Dehydrogenase
YBL022C	PIM1	-1.67	0.01	ATP-dependent Lon protease
YCR004C	YCP4	-1.66	0.01	Protein of unknown function
YFR025C	HIS2	-1.66	0.01	HIStidine requiring
YAL012W	CYS3	-1.65	0.03	CYStathionine gamma-lyase
YDR529C	QCR7	-1.65	0.02	ubiQuinol-cytochrome C oxidoReductase
YER064C	VHR2	-1.65	0.02	Non-essential nuclear protein
YJL167W	ERG20	-1.65	0.02	ERGosterol biosynthesis
YKL023W		-1.65	0.02	Putative protein of unknown function
YJL012C	VTC4	-1.62	0.01	Vacuolar Transporter Chaperone
YJL068C		-1.62	0.02	Esterase
YJL101C	GSH1	-1.62	0.01	Gamma glutamylcysteine synthetase
YKR046C	PET10	-1.62	0.02	Protein of unknown function
YLL018C	DPS1	-1.62	0.05	Aspartyl-tRNA synthetase
YLR290C	COQ11	-1.61	0.04	Putative oxidoreductase
YMR256C	COX7	-1.61	0.02	Cytochrome c OXidase
YNL231C	PDR16	-1.61	0.03	Phosphatidylinositol transfer protein
YGL012W	ERG4	-1.6	0.02	ERGosterol biosynthesis
YLR023C	IZH3	-1.6	0.02	Membrane protein involved in zinc ion homeostasis
YBR170C	NPL4	-1.59	0.02	Nuclear Protein Localization
YHR025W	THR1	-1.59	0.03	THReonine requiring
YHR047C	AAP1	-1.59	0.02	Arginine/alanine AminoPeptidase
YHR199C	AIM46	-1.59	0.02	Protein of unknown function
YGL101W		-1.58	0.04	Protein of unknown function
YGR080W	TWF1	-1.58	0.01	TWinFilin
YOR317W	FAA1	-1.58	0.02	Long chain fatty acyl-CoA synthetase
YPL188W	POS5	-1.58	0.03	Mitochondrial NADH kinase
YDL025C	RTK1	-1.57	0.02	Putative protein kinase
YDL126C	CDC48	-1.57	0.03	Cell Division Cycle
YGL219C	MDM34	-1.57	0.02	Mitochondrial component of the ERMES complex
YOR142W	LSC1	-1.57	0.02	Ligase of Succinyl-CoA
YOL029C		-1.56	0.05	Putative protein of unknown function
YBR049C	REB1	-1.54	0.04	RNA polymerase I Enhancer Binding protein
YBR096W		-1.54	0.02	Putative protein of unknown function
YEL017W	GTT3	-1.54	0.03	Protein of unknown function
YFL010C	WWM1	-1.54	0.05	WW domain containing protein of unknown function
YML013W	UBX2	-1.53	0.02	Bridging factor involved in ER-associated protein degradation
YLL029W	FRA1	-1.52	0.05	Fe Repressor of Activation
YGL181W	GTS1	-1.51	0.03	Protein involved in Arf3p regulation
YHR001W	OSH7	-1.51	0.03	Oxysterol-binding protein
YHR027C	RPN1	-1.51	0.03	Regulatory Particle Non-ATPase
YPR024W	YME1	-1.51	0.03	Catalytic subunit of i-AAA protease complex
YDR001C	NTH1	-1.5	0.05	Neutral TreHalase
YLR387C	REH1	-1.5	0.04	Cytoplasmic 60S subunit biogenesis factor
YER143W	DDI1	-1.49	0.05	DNA damage-inducible v-SNARE binding protein

## Sheet: up L-M- 
Upregulated Saccharomyces cerevisiae genes after eliminating the M-2 and L-A-lus dsRNAs
Gene systematic name	Gene standart name	Fold change	FDR p-value correction	Description
YKL096W	CWP1	15.93	1.45e-37	Cell wall mannoprotein
YKL161C	KDX1	12.72	6.67e-18	Protein kinase
YMR084W		8.47	2.25e-06	Putative protein of unknown function
YJR073C	OPI3	8.09	4.54e-24	Methylene-fatty-acyl-phospholipid synthase
YKL163W	PIR3	7.46	0.0002	O-glycosylated covalently-bound cell wall protein
YHR209W	CRG1	7.2	3.26e-15	S-AdoMet-dependent methyltransferase
YMR085W		6.49	8.63e-08	Putative protein of unknown function
YKL096W-A	CWP2	5.97	3.58e-20	Cell wall mannoprotein
YNL093W	YPT53	5.77	0.00308	Stress-induced Rab family GTPase
YIL117C	PRM5	5.35	1.22e-07	Pheromone-Regulated Membrane protein
YKR091W	SRL3	5.26	1.07e-06	Suppressor of rad53 Lethality
YML118W	NGL3	5.1	7.98e-05	3'-5' exonuclease specific for poly-A RNAs
YOL161C	PAU20	5.1	0.01	Protein of unknown function
YPR078C		4.69	0.04	Putative protein of unknown function
YCR104W	PAU3	4.62	4.27e-05	seriPAUperin family
YFL061W	DDI2	4.52	6.75e-05	Cyanamide hydratase
YER026C	CHO1	4.14	1.11e-14	Phosphatidylserine synthase
YNL015W	PBI2	3.94	3.21e-07	Proteinase B Inhibitor
YOR374W	ALD4	3.89	2.29e-07	Mitochondrial aldehyde dehydrogenase
YDL169C	UGX2	3.87	0.02	Protein of unknown function
YLR258W	GSY2	3.87	0.00042	Glycogen SYnthase
YCR102C		3.71	1.25e-09	Putative protein of unknown function
YCL049C		3.65	2.94e-12	Protein of unknown function
YOR273C	TPO4	3.62	7.97e-08	Transporter of POlyamines
YLR109W	AHP1	3.6	9.55e-12	Alkyl HydroPeroxide reductase
YDR497C	ITR1	3.52	2.24e-11	myo-Inositol TRansporter
YKR049C	FMP46	3.51	7.86e-09	Putative redox protein
YOL107W		3.5	1.04e-06	Putative protein of unknown function
YPL088W		3.47	3.27e-11	Putative aryl alcohol dehydrogenase
YGR213C	RTA1	3.45	2.74e-08	Protein involved in 7-aminocholesterol resistance
YOR134W	BAG7	3.42	0.00186	Rho GTPase activating protein
YLR218C	COA4	3.41	2.46e-06	Cytochrome Oxidase Assembly factor
YDR085C	AFR1	3.3	5.73e-05	Alpha-Factor Receptor regulator
YJL160C	PIR5	3.28	0.02	Putative protein of unknown function
YJR008W	MHO1	3.21	2.83e-07	Protein of unknown function
YML101C	CUE4	3.13	1.39e-06	Protein of unknown function
YLR194C	NCW2	2.99	0.000572	Structural constituent of the cell wall
YIR039C	YPS6	2.98	0.03	Putative GPI-anchored aspartic protease
YMR122W-A		2.97	4.82e-07	Protein of unknown function
YNL058C		2.95	5.27e-07	Putative protein of unknown function
YEL011W	GLC3	2.94	0.01	Glycogen branching enzyme
YMR105C	PGM2	2.94	0.04	PhosphoGlucoMutase
YOR185C	GSP2	2.89	1.26e-05	GTP binding protein
YGR008C	STF2	2.88	9.19e-05	Protein involved in resistance to desiccation stress
YPL067C		2.85	3.91e-09	Putative protein of unknown function
YJL161W	FMP33	2.83	0.02	Putative protein of unknown function
YJL164C	TPK1	2.81	0.00049	cAMP-dependent protein kinase catalytic subunit
YER067W	RGI1	2.76	0.02	Protein of unknown function
YDR382W	RPP2B	2.75	0.0089	Ribosomal Protein P2 Beta
YOR289W		2.75	0.00181	Putative protein of unknown function
YJL163C		2.72	0.03	Putative protein of unknown function
YLR257W		2.72	2.04e-07	Protein of unknown function
YBR285W		2.71	0.04	Putative protein of unknown function
YCL033C	MXR2	2.7	1.3e-06	Methionine-R-sulfoxide reductase
YOR120W	GCY1	2.68	0.00696	Glycerol dehydrogenase
YGL226W	MTC3	2.67	1.08e-05	Protein of unknown function
YBR177C	EHT1	2.66	1.06e-06	Ethanol Hexanoyl Transferase
YKR061W	KTR2	2.66	1.3e-05	Mannosyltransferase
YGR174C	CBP4	2.65	6.66e-07	Cytochrome B mRNA Processing
YCL064C	CHA1	2.64	2.76e-07	Catabolism of Hydroxy Amino acids
YHR097C		2.63	0.00893	Putative protein of unknown function
YKL026C	GPX1	2.61	0.000689	Glutathione PeroXidase
YLR132C	USB1	2.56	0.000689	Putative poly(U)-specific 3'-to-5' RNA exonuclease
YJR074W	MOG1	2.54	4.57e-06	Multicopy suppressor Of ts Gsp1
YJR133W	XPT1	2.54	3.46e-05	Xanthine Phosphoribosyl Transferase
YDR034W-B		2.53	0.02	Predicted tail-anchored plasma membrane protein
YGR249W	MGA1	2.53	0.00861	Protein similar to heat shock transcription factor
YMR103C		2.52	0.00036	Putative protein of unknown function
YJL158C	CIS3	2.49	1.6e-07	Mannose-containing glycoprotein
YNL274C	GOR1	2.49	0.00146	GlyOxylate Reductase
YPR035W	GLN1	2.49	0.04	Glutamine synthetase
YLR172C	DPH5	2.48	4.64e-05	Methyltransferase required for synthesis of diphthamide
YJL153C	INO1	2.47	0.03	Inositol-3-phosphate synthase
YJL171C	TOH1	2.47	6.17e-05	GPI-anchored cell wall protein of unknown function
YBR126W-A	MEO1	2.46	0.000153	Putative protein of unknown function
YDR533C	HSP31	2.45	1.47e-05	Heat-Shock Protein
YGR157W	CHO2	2.45	1.06e-06	Phosphatidylethanolamine methyltransferase
YBR005W	RCR1	2.44	5.74e-05	Protein of the ER membrane involved in cell wall chitin deposition
YDL081C	RPP1A	2.44	0.03	Ribosomal Protein P1 Alpha
YOR306C	MCH5	2.43	0.01	Plasma membrane riboflavin transporter
YHR041C	SRB2	2.42	0.00183	Suppressor of RNA polymerase B
YLR327C	TMA10	2.42	0.04	Translation Machinery Associated protein of unknown function
YJL155C	FBP26	2.41	9.13e-05	Fructose BisPhosphatase
YLR121C	YPS3	2.41	0.00135	Aspartic protease
YLR068W	FYV7	2.4	0.00761	Essential protein required for maturation of 18S rRNA
YNL044W	YIP3	2.38	7.14e-05	Ypt-Interacting Protein
YLL056C		2.37	0.02	Putative protein of unknown function
YMR238W	DFG5	2.37	2.15e-05	Putative mannosidase
YCR083W	TRX3	2.36	8.98e-05	Mitochondrial thioredoxin
YGL037C	PNC1	2.36	0.0026	Pyrazinamidase and NiCotinamidase
YJL082W	IML2	2.36	0.00368	Protein required for clearance of inclusion bodies
YMR104C	YPK2	2.36	0.05	Yeast Protein Kinase
YMR250W	GAD1	2.36	0.02	GlutAmate Decarboxylase
YIL113W	SDP1	2.35	0.00087	Stress-inducible Dual specificity Phosphatase
YLL052C	AQY2	2.35	0.00835	AQuaporin from Yeast
YGL157W	ARI1	2.33	4.2e-06	NADPH-dependent aldehyde reductase
YGR189C	CRH1	2.32	0.00619	Chitin transglycosylase
YKR093W	PTR2	2.32	0.05	Integral membrane peptide transporter
YOR208W	PTP2	2.31	0.04	Protein Tyrosine Phosphatase
YGR146C	ECL1	2.29	0.03	Protein of unknown function
YLL053C		2.29	0.00579	Putative protein
YCR007C		2.28	0.00768	Putative integral membrane protein
YCL011C-A		2.27	0.00326	Protein of unknown function
YNL208W		2.27	9.83e-05	Protein of unknown function
YFR035C		2.24	0.00118	Putative protein of unknown function
YIR037W	HYR1	2.24	1.39e-05	Thiol peroxidase
YJL159W	HSP150	2.23	0.05	Heat Shock Protein
YGR149W	GPC1	2.22	0.05	GlyceroPhosphoCholine acyltransferase
YLR361C-A		2.22	6.75e-05	Putative protein of unknown function
YDR453C	TSA2	2.2	0.04	Stress inducible cytoplasmic thioredoxin peroxidase
YGL047W	ALG13	2.2	0.000721	Catalytic component of UDP-GlcNAc transferase
YLR173W		2.2	0.00377	Putative protein of unknown function
YKL065C	YET1	2.18	7.65e-05	Endoplasmic reticulum transmembrane protein
YPL186C	UIP4	2.17	0.00553	Ulp1 Interacting Protein
YHR138C		2.15	0.00503	Protein of unknown function
YIL107C	PFK26	2.15	0.03	6-PhosphoFructo-2-Kinase
YNL134C		2.15	8.14e-05	NADH-dependent aldehyde reductase
YAL059W	ECM1	2.14	0.02	Pre-ribosomal factor involved in 60S ribosomal protein subunit export
YBL064C	PRX1	2.14	0.00115	Mitochondrial peroxiredoxin
YBR088C	POL30	2.14	0.01	Proliferating cell nuclear antigen (PCNA)
YGL179C	TOS3	2.14	0.04	Protein kinase
YCR051W		2.13	0.02	Putative protein of unknown function
YDR171W	HSP42	2.13	0.02	Heat Shock Protein
YHR030C	SLT2	2.13	0.000533	Serine/threonine MAP kinase
YNL336W	COS1	2.13	0.03	Endosomal protein involved in turnover of plasma membrane proteins
YBR182C	SMP1	2.12	0.03	MADS-box transcription factor involved in osmotic stress response
YOR294W	RRS1	2.11	0.00267	Regulator of Ribosome Synthesis
YDL139C	SCM3	2.1	0.000533	Suppressor of Chromosome Missegregation
YDL241W		2.1	3.95e-05	Putative protein of unknown function
YIR036C	IRC24	2.1	0.000754	Putative benzil reductase
YGR254W	ENO1	2.08	0.000533	ENOlase
YGL006W	PMC1	2.07	0.00451	Vacuolar Ca2+ ATPase
YIL029C		2.07	0.05	Putative protein of unknown function
YLR133W	CKI1	2.07	0.00055	Choline KInase
YPR005C	HAL1	2.07	0.02	HALotolerance
YOL055C	THI20	2.06	0.04	THIamine metabolism
YDL008W	APC11	2.03	0.000347	Anaphase Promoting Complex
YKL186C	MTR2	2.03	0.00326	mRNA transport regulator
YJL122W	ALB1	2.02	0.02	Shuttling pre-60S factor
YOR285W	RDL1	2.01	0.000433	Thiosulfate sulfurtransferase
YLR299W	ECM38	2	0.00742	Gamma-glutamyltranspeptidase
YER060W	FCY21	1.99	0.01	Putative purine-cytosine permease
YIL064W	EFM4	1.99	0.00388	Lysine methyltransferase
YIL065C	FIS1	1.99	0.000586	Protein involved in mitochondrial fission
YER093C-A	AIM11	1.98	0.01	Protein of unknown function
YDR435C	PPM1	1.97	0.000641	Carboxyl methyltransferase
YHR142W	CHS7	1.97	0.000501	Protein of unknown function
YPR069C	SPE3	1.97	0.000175	Spermidine synthase
YPR093C	ASR1	1.97	0.00502	Ubiquitin ligase
YBR056W		1.96	0.000599	Putative glycoside hydrolase
YDL124W		1.96	0.04	NADPH-dependent alpha-keto amide reductase
YOL014W		1.96	0.00702	Putative protein of unknown function
YBR287W		1.95	0.0057	Protein of unknown function
YMR262W		1.95	0.00265	Protein of unknown function
YOL086C	ADH1	1.95	0.000874	Alcohol DeHydrogenase
YOR104W	PIN2	1.95	0.00183	Exomer-dependent cargo protein
YDR391C		1.94	0.00436	Putative protein of unknown function
YML001W	YPT7	1.94	0.00286	Rab family GTPase
YOL005C	RPB11	1.93	0.01	RNA Polymerase B
YBR085C-A		1.92	0.00732	Protein of unknown function
YOL108C	INO4	1.92	0.000838	Transcription factor involved in phospholipid synthesis
YPL154C	PEP4	1.92	0.00284	Vacuolar aspartyl protease
YGR063C	SPT4	1.91	0.00323	Spt4p/5p (DSIF) transcription elongation factor complex subunit
YPL037C	EGD1	1.91	0.00378	Enhancer of Gal4 DNA binding
YHR191C	CTF8	1.9	0.00448	Chromosome Transmission Fidelity
YJL144W		1.9	0.05	Cytoplasmic hydrophilin
YKL053C-A	MDM35	1.9	0.0026	Mitochondrial intermembrane space protein
YLL018C-A	COX19	1.9	0.000861	Protein required for cytochrome c oxidase assembly
YNL200C	NNR1	1.9	0.00372	Nicotinamide Nucleotide Repair
YAL005C	SSA1	1.89	0.03	Stress-Seventy subfamily A
YHR100C	GEP4	1.89	0.00147	Mitochondrial phosphatidylglycerophosphatase
YHR179W	OYE2	1.89	0.000823	Conserved NADPH oxidoreductase
YJR103W	URA8	1.89	0.00183	Minor CTP synthase isozyme
YHR216W	IMD2	1.88	0.00222	Inosine monophosphate dehydrogenase
YJR085C		1.88	0.0053	Protein of unknown function
YJR096W		1.88	0.00258	Xylose and arabinose reductase
YLR262C-A	TMA7	1.88	0.00674	Translation Machinery Associated
YPR158W	CUR1	1.88	0.01	Sorting factor
YIR042C		1.87	0.00895	Putative protein of unknown function
YOR276W	CAF20	1.87	0.00163	Phosphoprotein of the mRNA cap-binding complex
YPL165C	SET6	1.87	0.04	SET domain protein of unknown function
YEL059C-A	SOM1	1.86	0.00496	Subunit of the mitochondrial inner membrane peptidase
YGL077C	HNM1	1.86	0.00146	Plasma membrane transporter for choline
YLR449W	FPR4	1.86	0.02	Peptidyl-prolyl cis-trans isomerase
YNL169C	PSD1	1.86	0.00326	PhosphatidylSerine Decarboxylase
YOR224C	RPB8	1.86	0.01	RNA Polymerase B
YMR303C	ADH2	1.85	0.00094	Alcohol DeHydrogenase
YLR110C	CCW12	1.83	0.00787	Cell wall mannoprotein
YML078W	CPR3	1.83	0.00396	Cyclosporin A-sensitive Proline Rotamase
YGR201C		1.82	0.04	Putative protein of unknown function
YPL266W	DIM1	1.82	0.02	Essential 18S rRNA dimethylase
YDR111C	ALT2	1.81	0.05	ALanine Transaminase
YGR209C	TRX2	1.81	0.01	Cytoplasmic thioredoxin isoenzyme
YER074W-A	YOS1	1.8	0.02	Integral membrane protein required for ER to Golgi transport
YHR174W	ENO2	1.8	0.00363	ENOlase
YBL055C		1.79	0.00366	3'-->5' exonuclease and endonuclease
YBR006W	UGA2	1.79	0.05	Succinate semialdehyde dehydrogenase
YDR432W	NPL3	1.79	0.00319	RNA-binding protein
YHR067W	HTD2	1.79	0.05	Hydroxyacyl-Thioester Dehydratase
YMR316C-A		1.79	0.04	Protein of unknown function
YBR194W	AIM4	1.78	0.00429	Protein proposed to be associated with the nuclear pore complex
YIL033C	BCY1	1.78	0.00375	Regulatory subunit of the cyclic AMP-dependent protein kinase
YOL016C	CMK2	1.78	0.0053	CalModulin dependent protein Kinase
YDR050C	TPI1	1.77	0.00482	Triose-Phosphate Isomerase
YIL136W	OM45	1.77	0.03	Mitochondrial outer membrane protein of unknown function
YNL141W	AAH1	1.77	0.03	Adenine AminoHydrolase
YDR007W	TRP1	1.76	0.00897	Phosphoribosylanthranilate isomerase
YIL062C	ARC15	1.76	0.00448	ARp2/3 Complex subunit
YJR010C-A	SPC1	1.76	0.00761	Signal Peptidase Complex
YOR020W-A		1.76	0.00886	Putative protein of unknown function
YIL053W	GPP1	1.75	0.00923	Glycerol-3-Phosphate Phosphatase
YIL108W		1.75	0.03	Putative metalloendopeptidase
YMR114C		1.75	0.01	Protein of unknown function
YPL233W	NSL1	1.75	0.04	Essential component of the MIND kinetochore complex
YDR071C	PAA1	1.74	0.0053	PolyAmine Acetyltransferase
YHR043C	DOG2	1.74	0.00796	2-deoxyglucose-6-phosphate phosphatase
YNL056W	OCA2	1.74	0.0059	Protein of unknown function
YOR021C	SFM1	1.74	0.04	Spout Family Methyltransferase 1
YPR124W	CTR1	1.74	0.02	High-affinity copper transporter of plasma membrane
YDR482C	CWC21	1.73	0.02	Protein involved in RNA splicing by the spliceosome
YKL104C	GFA1	1.73	0.00787	Glutamine:Fructose-6-phosphate Amidotransferase
YOR036W	PEP12	1.73	0.00929	Target membrane receptor (t-SNARE)
YDR322C-A	TIM11	1.72	0.02	Subunit e of mitochondrial F1F0-ATPase
YHL020C	OPI1	1.72	0.01	Transcriptional regulator
YKL159C	RCN1	1.72	0.01	Regulator of CalciNeurin
YMR041C	ARA2	1.72	0.04	NAD-dependent arabinose dehydrogenase
YJL026W	RNR2	1.71	0.00503	RiboNucleotide Reductase
YMR271C	URA10	1.71	0.05	URAcil requiring
YMR316W	DIA1	1.71	0.02	Protein of unknown function
YOR007C	SGT2	1.71	0.00968	Glutamine-rich cytoplasmic cochaperone
YBR126C	TPS1	1.7	0.03	Trehalose-6-Phosphate Synthase
YBR137W		1.7	0.01	Protein with a role in ER delivery of tail-anchored membrane proteins
YGR268C	HUA1	1.7	0.05	Cytoplasmic protein containing a zinc finger domain
YHR128W	FUR1	1.7	0.01	Uracil phosphoribosyltransferase
YML056C	IMD4	1.7	0.00886	Inosine monophosphate dehydrogenase
YPL245W		1.7	0.04	Putative protein of unknown function
YDR185C	UPS3	1.69	0.04	Mitochondrial protein of unknown function
YDR424C	DYN2	1.69	0.04	Cytoplasmic light chain dynein
YEL058W	PCM1	1.69	0.01	PhosphoaCetylglucosamine Mutase
YIL111W	COX5B	1.69	0.04	Subunit Vb of cytochrome c oxidase
YBR071W		1.68	0.02	Protein of unknown function
YJR034W	PET191	1.68	0.05	Protein required for assembly of cytochrome c oxidase
YKL098W	MTC2	1.68	0.01	Protein of unknown function
YOL032W	OPI10	1.68	0.03	Protein with a possible role in phospholipid biosynthesis
YER156C		1.67	0.05	Putative protein of unknown function
YGR232W	NAS6	1.67	0.02	Proteasome-interacting protein
YKL067W	YNK1	1.67	0.02	Yeast Nucleoside diphosphate Kinase
YPL232W	SSO1	1.67	0.02	Plasma membrane t-SNARE
YPR165W	RHO1	1.67	0.00789	GTP-binding protein of the rho subfamily of Ras-like proteins
YDL072C	YET3	1.66	0.04	Protein of unknown function
YDR155C	CPR1	1.66	0.01	Cyclosporin A-sensitive Proline Rotamase
YER145C-A		1.66	0.03	Putative protein of unknown function
YNR059W	MNT4	1.66	0.03	Putative alpha-1.3-mannosyltransferase
YDL213C	NOP6	1.65	0.05	rRNA-binding protein required for 40S ribosomal subunit biogenesis
YDR381W	YRA1	1.65	0.04	Yeast RNA Annealing protein
YHR057C	CPR2	1.65	0.03	Cyclosporin A-sensitive Proline Rotamase
YKL056C	TMA19	1.65	0.02	Translation Machinery Associated
YKL185W	ASH1	1.65	0.02	Component of the Rpd3L histone deacetylase complex
YMR031C	EIS1	1.65	0.02	Component of the eisosome
YMR184W	ADD37	1.65	0.02	Protein of unknown function
YAL033W	POP5	1.64	0.04	Subunit of both RNase MRP and nuclear RNase P
YDL181W	INH1	1.64	0.05	INHibitor (of F1F0-ATPase)
YER152C		1.64	0.04	Protein with 2-aminoadipate transaminase activity
YKL087C	CYT2	1.64	0.03	CYTochrome-c1-heme-lyase
YAL049C	AIM2	1.63	0.02	Cytoplasmic protein involved in mitochondrial function
YDL212W	SHR3	1.63	0.02	Endoplasmic reticulum packaging chaperone
YER019C-A	SBH2	1.63	0.05	Ssh1p-Sss1p-Sbh2p complex component
YLR044C	PDC1	1.63	0.01	Pyruvate DeCarboxylase
YOL080C	REX4	1.63	0.03	Putative RNA exonuclease
YAL003W	EFB1	1.62	0.02	Elongation Factor Beta
YFR011C	MIC19	1.62	0.04	Component of the MICOS complex
YGL005C	COG7	1.62	0.04	Component of the conserved oligomeric Golgi complex
YKR007W	MEH1	1.62	0.04	Component of the EGO and GSE complexes
YMR222C	FSH2	1.62	0.03	Putative serine hydrolase
YOR125C	CAT5	1.62	0.02	Protein required for ubiquinone (Coenzyme Q) biosynthesis
YIR004W	DJP1	1.61	0.03	DnaJ Protein
YML030W	RCF1	1.61	0.03	Cytochrome c oxidase subunit
YNR010W	CSE2	1.61	0.03	Subunit of the RNA polymerase II mediator complex
YPL211W	NIP7	1.61	0.02	Nucleolar protein required for 60S ribosome subunit biogenesis
YFL044C	OTU1	1.6	0.03	Deubiquitylation enzyme
YMR039C	SUB1	1.6	0.04	Transcriptional regulator
YNL024C	EFM6	1.6	0.04	Elongation Factor Methyltransferase
YNL135C	FPR1	1.6	0.04	Peptidyl-prolyl cis-trans isomerase
YOR280C	FSH3	1.6	0.02	Putative serine hydrolase
YEL012W	UBC8	1.59	0.04	Ubiquitin-conjugating enzyme
YGR181W	TIM13	1.59	0.04	Translocase of the Inner Mitochondrial membrane
YIL010W	DOT5	1.59	0.03	Nuclear thiol peroxidase
YCR036W	RBK1	1.58	0.04	Putative ribokinase
YKR035W-A	DID2	1.58	0.04	Class E protein of the vacuolar protein-sorting
YLR146W-A		1.58	0.04	Putative protein of unknown function
YPL175W	SPT14	1.58	0.04	UDP-glycosyltransferase subunit of the GPI-GnT complex

## Sheet: down in L-M-
Downregulated Saccharomyces cerevisiae genes after eliminating the M-2 and L-A-lus dsRNAs
Gene systematic name	Gene standart name	Fold change	FDR p-value correction	Description
YLR154C-H		-102.41	8.71e-13	Putative protein of unknown function
YLR156C-A		-70.12	2.84e-11	Putative protein of unknown function
YLR157C-C		-56.03	9.49e-10	Putative protein of unknown function
YLR159C-A		-54.79	2.97e-10	Putative protein of unknown function
YHR137W	ARO9	-28.41	8.88e-22	Aromatic aminotransferase II
YLR307C-A		-24.67	0.00222	Putative protein of unknown function
YHR175W-A		-15.82	0.00434	Putative protein of unknown function
YLR154W-C	TAR1	-12.28	3.43e-11	Protein potentially involved in regulation of respiratory metabolism
YLR162W-A	RRT15	-11.91	8.58e-13	Regulator of rDNA Transcription
Q0130	OLI1	-11.58	0.04	F0-ATP synthase subunit c
YLR154C-G		-10.36	6.73e-08	Putative protein of unknown function
YBR047W	FMP23	-9.9	3.63e-30	Putative protein of unknown function
YDR003W-A		-9.88	0.03	Putative protein of unknown function
YLR162W		-9.71	3.62e-09	Putative protein of unknown function
YMR001C-A		-9.55	0.00732	Putative protein of unknown function
YOR009W	TIR4	-8.96	3.26e-15	Cell wall mannoprotein
YMR015C	ERG5	-8.76	1.93e-17	ERGosterol biosynthesis
YPR151C	SUE1	-6.87	1.34e-09	Protein required for degradation of unstable forms of cytochrome c
YMR058W	FET3	-6.53	1.21e-20	Ferro-O2-oxidoreductase
YBR196C-A		-6.4	0.02	Putative protein of unknown function
YER069W	ARG5.6	-6.33	1.19e-14	Acetylglutamate kinase, arginine biosynthesis
YPL058C	PDR12	-6.23	9.04e-15	Plasma membrane ATP-binding cassette (ABC) transporter
YHR029C	YHI9	-6.07	5.32e-23	Protein of unknown function
YMR096W	SNZ1	-6.07	1.12e-17	Protein involved in vitamin B6 biosynthesis
YKR097W	PCK1	-5.75	0.04	Phosphoenolpyruvate CarboxyKinase, key enzyme in gluconeogenesis
YOL058W	ARG1	-5.71	0	Arginosuccinate synthetase, arginine biosynthesis
YER175C	TMT1	-5.64	1.19e-14	Trans-aconitate MethylTransferase, leucine biosynthetic pathway
YMR095C	SNO1	-5.61	1.86e-17	Protein of unconfirmed function; involved in pyridoxine metabolism
YJR025C	BNA1	-5.57	9.82e-20	Biosynthesis of Nicotinic Acid
YEL065W	SIT1	-5.47	4.47e-15	Siderophore Iron Transport
YJR150C	DAN1	-5.44	2.19e-10	Cell wall mannoprotein
YDR380W	ARO10	-5.21	2.17e-08	Phenylpyruvate decarboxylase, AROmatic amino acid requiring
YNL111C	CYB5	-5.15	0	CYtochrome B, sterol and lipid biosynthesis
YMR062C	ARG7	-5.09	1.3e-19	Mitochondrial ornithine acetyltransferase, ARGinine requiring
YPR065W	ROX1	-5.06	4.27e-10	Regulation by Oxygen, response to oxidative stress
YLR056W	ERG3	-4.9	0	ERGosterol biosynthesis, C-5 sterol desaturase
YML075C	HMG1	-4.9	1.16e-11	3-Hydroxy-3-MethylGlutaryl-coenzyme a reductase
YGL117W		-4.86	8.58e-12	Putative protein of unknown function
YBR046C	ZTA1	-4.82	7.28e-15	NADPH-dependent quinone reductase
YER053C-A		-4.75	6.91e-10	Protein of unknown function
YNR058W	BIO3	-4.58	4.22e-05	BIOtin biosynthesis
YDR492W	IZH1	-4.56	3.46e-11	Implicated in Zinc Homeostasis
YER145C	FTR1	-4.53	1.96e-11	Fe TRansporter
YOL101C	IZH4	-4.42	2.97e-10	Implicated in Zinc Homeostasis
YBL043W	ECM13	-4.36	0.000594	Non-essential protein of unknown function
YGR239C	PEX21	-4.27	1.23e-11	PEroXin, required for peroxisomal matrix protein targeting
YGR049W	SCM4	-4.22	7.2e-13	Mitochondrial outer membrane protein of unknown function
YML126C	ERG13	-4.11	3.75e-12	ERGosterol biosynthesis
YFR030W	MET10	-4.1	1.45e-13	METhionine requiring
YLL012W	YEH1	-3.96	3.39e-09	Yeast steryl Ester Hydrolase
YKL220C	FRE2	-3.95	8.16e-07	Ferric REductase
YIR034C	LYS1	-3.91	2.61e-10	LYSine requiring
YJL196C	ELO1	-3.87	2.97e-10	Medium-chain acyl elongase
YDL198C	GGC1	-3.73	0	Mitochondrial GTP/GDP transporter
YBR147W	RTC2	-3.72	1.13e-05	Putative vacuolar membrane transporter for cationic amino acids
YDL199C		-3.69	0.000791	Putative transporter
YLR264C-A		-3.69	2.57e-10	Putative protein of unknown function
YLR205C	HMX1	-3.68	2.61e-10	HeMe oXygenase
YKR069W	MET1	-3.64	1.01e-09	METhionine requiring
YJR137C	MET5	-3.61	1.52e-08	METhionine requiring
YMR244W		-3.61	0.01	Putative protein of unknown function
YOL140W	ARG8	-3.6	3.95e-09	ARGinine requiring
YJR109C	CPA2	-3.55	1.29e-08	Carbamyl Phosphate synthetase A
YCR024C-B		-3.5	1.13e-09	Putative protein of unknown function
YBR115C	LYS2	-3.48	2.14e-08	LYSine requiring
YOR071C	NRT1	-3.48	2.83e-05	Nicotinamide Riboside Transporter
YBR208C	DUR1.2	-3.46	1.84e-05	Urea amidolyase, degradation of URea
YML054C	CYB2	-3.41	0.000111	CYtochrome B
YCL036W	GFD2	-3.4	1.59e-05	Protein of unknown function
YLR303W	MET17	-3.39	3.75e-12	METhionine requiring
YJL212C	OPT1	-3.36	3.57e-07	Proton-coupled oligopeptide transporter
YER011W	TIR1	-3.32	1.3e-06	Cell wall mannoprotein
YKR099W	BAS1	-3.29	2.6e-06	Myb-related transcription factor
YJL088W	ARG3	-3.27	5.4e-06	ARGinine requiring
YHR213W-A		-3.26	3.27e-10	Putative protein of unknown function
YEL063C	CAN1	-3.25	2.04e-07	Plasma membrane arginine permease
YHR072W	ERG7	-3.25	2.42e-08	ERGosterol biosynthesis
YHR208W	BAT1	-3.16	1.23e-06	Branched-chain Amino acid Transaminase
YNR019W	ARE2	-3.15	2.14e-08	Acyl-CoA:sterol acyltransferase
YGR060W	ERG25	-3.13	3.54e-05	ERGosterol biosynthesis
YML116W	ATR1	-3.12	2.65e-07	Multidrug efflux pump
YFL051C		-3.08	2.83e-07	Putative protein of unknown function
YOR356W	CIR2	-3.08	2.21e-07	Changed Intracellular Redox state, involved in oxidative stress response
YNL311C	SKP2	-3.06	4.49e-05	F-box protein of unknown function
YHR039C	MSC7	-3.03	6.13e-07	Protein of unknown function
YJR130C	STR2	-3.02	4.73e-08	Sulfur Transfer
YBR256C	RIB5	-3.01	6.12e-10	RIBoflavin biosynthesis
YMR134W	ERG29	-3.01	7.97e-08	ERGosterol biosynthesis
YLR438W	CAR2	-3	1.06e-06	L-ornithine transaminase, catabolism of ARginine
YCL030C	HIS4	-2.99	2.97e-06	HIStidine requiring
YLR153C	ACS2	-2.98	2.22e-06	Acetyl CoA Synthetase
YHR018C	ARG4	-2.97	2.9e-05	ARGinine requiring
YDR270W	CCC2	-2.96	0.03	Cu(+2)-transporting P-type ATPase
YER141W	COX15	-2.95	1.06e-06	Cytochrome c Oxidase
YMR189W	GCV2	-2.94	3.05e-08	P subunit of the mitochondrial glycine decarboxylase complex
YNL104C	LEU4	-2.94	1.07e-06	LEUcine biosynthesis
YOR108W	LEU9	-2.94	5.32e-08	LEUcine biosynthesis
YGL160W	AIM14	-2.93	9.98e-08	NADPH oxidase localized to the perinuclear ER
YHR007C	ERG11	-2.93	7.45e-06	ERGosterol biosynthesis
YIL116W	HIS5	-2.92	1.01e-07	HIStidine requiring
YOR130C	ORT1	-2.92	5.64e-09	ORnithine Transporter
YPL264C		-2.92	0.000144	Putative membrane protein of unknown function
YHL012W		-2.91	0.03	Putative UTP glucose-1-phosphate uridylyltransferase
YDL170W	UGA3	-2.88	1.06e-06	Transcriptional activator for GABA-dependent induction of GABA genes
YPL028W	ERG10	-2.88	2.72e-08	ERGosterol biosynthesis
YPR200C	ARR2	-2.88	0.000846	Arsenate reductase
YOR315W	SFG1	-2.87	9.98e-08	Nuclear protein putative transcription factor
YMR220W	ERG8	-2.86	9.83e-06	ERGosterol biosynthesis
YPL092W	SSU1	-2.86	9.83e-05	Plasma membrane sulfite pump involved in sulfite metabolism
YOR136W	IDH2	-2.83	3.67e-05	Isocitrate DeHydrogenase
YJR048W	CYC1	-2.81	0.000569	CYtochrome C
YDR531W	CAB1	-2.79	1.16e-07	Coenzyme A Biosynthesis
YKL120W	OAC1	-2.79	2.69e-06	Mitochondrial inner membrane transporter, oxaloAcetate Carrier
YOL064C	MET22	-2.79	1.83e-08	METhionine requiring
YJR111C	PXP2	-2.78	4.56e-07	PeroXisomal Protein
YNR069C	BUL3	-2.78	0.00242	Putative protein of unknown function
YHR136C	SPL2	-2.77	7.55e-06	Suppressor of PLc1 deletion
YNL162W-A		-2.77	0.00107	Putative protein of unknown function
YGL026C	TRP5	-2.76	1.19e-07	Tryptophan synthase
YOL119C	MCH4	-2.76	2.77e-06	MonoCarboxylate transporter Homolog
YEL033W	MTC7	-2.75	1.38e-05	Maintenance of Telomere Capping
YJL200C	ACO2	-2.74	7.66e-06	Putative mitochondrial aconitase isozyme
YKL112W	ABF1	-2.71	4.68e-06	ARS-Binding Factor 1
YNR060W	FRE4	-2.71	1.38e-05	Ferric REductase
YDL182W	LYS20	-2.7	7.43e-06	LYSine requiring
YDR179C	CSN9	-2.69	0.00589	Subunit of the Cop9 signalosome
YDR179W-A	NVJ3	-2.69	0.000258	Nucleus-Vacuole Junction
YER086W	ILV1	-2.69	3.75e-07	Threonine deaminase
YOR337W	TEA1	-2.69	6.85e-06	Ty Enhancer Activator
YPR058W	YMC1	-2.67	7.76e-08	Yeast Mitochondrial Carrier
YER128W	VFA1	-2.64	6.17e-05	Vps Four-Associated
YGL059W	PKP2	-2.64	0.000126	Mitochondrial protein kinase
YLR290C	COQ11	-2.63	2.54e-07	subunit of Coenzyme Q biosynthetic complexes
YDR508C	GNP1	-2.59	5.83e-07	GlutamiNe Permease
YDL054C	MCH1	-2.57	7.65e-05	MonoCarboxylate transporter Homolog
YOR294W	RRS1	-2.57	1.25e-07	Regulator of Ribosome Synthesis
YJR116W	TDA4	-2.56	1.34e-05	Putative protein of unknown function
YBR105C	VID24	-2.55	1.35e-05	Vacuolar Import and Degradation
YCL025C	AGP1	-2.55	9.12e-05	Low-affinity amino acid permease
YER090W	TRP2	-2.55	2.8e-07	Tryptophan biosynthesis
YOR065W	CYT1	-2.55	8.18e-05	CYTochrome c1
YDR354W	TRP4	-2.54	1.83e-07	Anthranilate phosphoribosyl transferase
YDR158W	HOM2	-2.53	8.49e-07	HOMoserine requiring
YKL001C	MET14	-2.53	4.9e-06	METhionine requiring
YOR107W	RGS2	-2.53	6.09e-06	Regulator of heterotrimeric G protein Signaling
YPL188W	POS5	-2.53	8.33e-06	Mitochondrial NADH kinase
YER032W	FIR1	-2.52	0.03	Protein involved in 3' mRNA processing
YFL034C-A	RPL22B	-2.51	2.5e-06	Ribosomal Protein of the Large subunit
YHR056C	RSC30	-2.51	0.000157	Component of the RSC chromatin remodeling complex
YBR043C	QDR3	-2.48	4.29e-06	QuiniDine Resistance, multidrug transporter
YOR010C	TIR2	-2.46	0.000199	Putative cell wall mannoprotein
YGL186C	TPN1	-2.45	4.02e-05	Transport of PyridoxiNe
YPR167C	MET16	-2.45	1.85e-06	METhionine requiring
YHR190W	ERG9	-2.44	1.24e-05	ERGosterol biosynthesis
YGL224C	SDT1	-2.43	1.29e-05	Pyrimidine nucleotidase
YML123C	PHO84	-2.43	0.000208	PHOsphate metabolism
YGL055W	OLE1	-2.42	0.00135	Delta(9) fatty acid desaturase
YOR355W	GDS1	-2.42	7.82e-06	Protein of unknown function
YGR183C	QCR9	-2.4	7.86e-05	ubiQuinol-cytochrome C oxidoReductase
YNL041C	COG6	-2.4	1.53e-05	Conserved Oligomeric Golgi complex
YMR070W	MOT3	-2.39	0.000262	Modifier of Transcription
YIL094C	LYS12	-2.37	2.83e-06	LYSine requiring
YNL142W	MEP2	-2.37	0.05	Ammonium permease
YNL277W	MET2	-2.37	0.000101	METhionine requiring
YGL101W		-2.36	0.000243	Protein of unknown function
YDR524W-A		-2.35	0.000179	Putative protein of unknown function
YLR023C	IZH3	-2.34	8.33e-05	Implicated in Zinc Homeostasis
YPL252C	YAH1	-2.32	4.55e-06	Ferredoxin of the mitochondrial matrix
YLL027W	ISA1	-2.3	0.00567	Iron Sulfur Assembly
YCL026C-A	FRM2	-2.29	0.01	Type II nitroreductase
YER075C	PTP3	-2.29	0.05	Protein Tyrosine Phosphatase
YJL213W		-2.29	0.000626	Protein of unknown function
YOL136C	PFK27	-2.29	0.00203	6-PhosphoFructo-2-Kinase
YOR011W	AUS1	-2.29	0.00705	ABC protein involved in Uptake of Sterols
YGL125W	MET13	-2.28	0.01	METhionine requiring
YGR065C	VHT1	-2.28	7.65e-05	Vitamin H Transporter
YLR027C	AAT2	-2.28	2.86e-06	Aspartate AminoTransferase
YPL117C	IDI1	-2.28	1.47e-05	Isopentenyl Diphosphate Isomerase
YAR071W	PHO11	-2.27	0.000303	PHOsphate metabolism
YMR208W	ERG12	-2.25	2.69e-05	ERGosterol biosynthesis
YNL065W	AQR1	-2.24	9.11e-05	Acids Quinidine Resistance
YDR046C	BAP3	-2.23	0.000537	Branched-chain Amino acid Permease
YDR234W	LYS4	-2.23	9.38e-05	LYSine requiring
YIL030C	SSM4	-2.23	7.98e-05	Membrane-embedded ubiquitin-protein ligase
YNL231C	PDR16	-2.23	4.06e-05	Phosphatidylinositol transfer protein
YGL202W	ARO8	-2.22	1.2e-05	Aromatic aminotransferase I
YJL071W	ARG2	-2.22	9.54e-05	ARGinine requiring
YHR055C	CUP1-2	-2.21	0.000248	Metallothionein
YKL008C	LAC1	-2.21	0.000106	Ceramide synthase component
YNL116W	DMA2	-2.19	0.00181	Defective in Mitotic Arrest
YEL053C	MAK10	-2.18	0.00115	MAintenance of Killer
YGL001C	ERG26	-2.18	0.000106	ERGosterol biosynthesis
YGR055W	MUP1	-2.18	0.00469	Methionine UPtake
YLR063W	BMT6	-2.18	0.000537	Methyltransferase of 25 S rRNA
YMR108W	ILV2	-2.18	0.0018	IsoLeucine-plus-Valine requiring
YNL299W	TRF5	-2.18	0.00491	Non-canonical poly(A) polymerase
YNR043W	MVD1	-2.18	1.84e-05	MeValonate pyrophosphate Decarboxylase
YLR413W	INA1	-2.17	0.000106	Protein of unknown function
YDR127W	ARO1	-2.16	7.38e-05	AROmatic amino acid requiring
YHR215W	PHO12	-2.16	6.29e-05	PHOsphate metabolism
YDR019C	GCV1	-2.15	0.000905	GlyCine cleaVage
YDR481C	PHO8	-2.15	0.00197	PHOsphate metabolism
YBL098W	BNA4	-2.14	0.000105	Biosynthesis of Nicotinic Acid
YBR049C	REB1	-2.14	0.000121	RNA polymerase I Enhancer Binding protein
YDL066W	IDP1	-2.14	9.16e-05	Mitochondrial NADP-specific isocitrate dehydrogenase
YIL074C	SER33	-2.14	0.000445	SERine requiring
YJR016C	ILV3	-2.14	0.000754	IsoLeucine-plus-Valine requiring
YNL037C	IDH1	-2.14	6.37e-05	Isocitrate DeHydrogenase
YDL167C	NRP1	-2.13	0.000635	Putative RNA binding protein of unknown function
YDR080W	VPS41	-2.13	0.00536	Vacuolar Protein Sorting
YEL017C-A	PMP2	-2.13	0.03	Plasma Membrane Proteolipid
YEL046C	GLY1	-2.12	0.000312	GLYcine requiring
YKL211C	TRP3	-2.12	0.000175	Indole-3-glycerol-phosphate synthase
YMR173W	DDR48	-2.12	0.00396	DNA damage-responsive protein
YHR053C	CUP1-1	-2.11	0.000891	Metallothionein
YLR214W	FRE1	-2.11	0.00567	Ferric REductase
YOL028C	YAP7	-2.11	0.00164	Putative basic leucine zipper (bZIP) transcription factor
YPR111W	DBF20	-2.11	0.00299	Ser/Thr kinase involved in late nuclear division
YBR104W	YMC2	-2.1	0.00027	Yeast Mitochondrial Carrier
YDL171C	GLT1	-2.1	0.00146	GLuTamate synthase
YGL145W	TIP20	-2.1	0.00104	SEC20 Interacting Protein
YHR149C	SKG6	-2.1	0.00919	Integral membrane protein
YIR033W	MGA2	-2.1	0.000613	Multicopy suppressor of GAm1 (snf2)
YMR019W	STB4	-2.1	0.000613	Putative transcription factor
YMR259C	TRM732	-2.1	0.00616	Transfer RNA Methyltransferase
YNL119W	NCS2	-2.1	0.000284	Protein required for uridine thiolation
YPL160W	CDC60	-2.1	0.000314	Cytosolic leucyl tRNA synthetase
YBR028C	YPK3	-2.09	0.00222	AGC kinase
YIR005W	IST3	-2.09	0.000924	Component of the U2 snRNP;
YOR221C	MCT1	-2.09	0.00241	Malonyl-CoA:ACP Transferase
YPL250C	ATG41	-2.09	0.00822	Protein of unknown function
YGR266W		-2.08	0.000162	Protein of unknown function
YML076C	WAR1	-2.08	0.03	Homodimeric Zn2Cys6 zinc finger transcription factor
YNR050C	LYS9	-2.08	0.000262	LYSine requiring
YDR384C	ATO3	-2.07	0.000301	Putative ammonium transporter
YER052C	HOM3	-2.07	0.00138	Aspartate kinase
YLR231C	BNA5	-2.07	0.000693	Biosynthesis of Nicotinic Acid
YKL020C	SPT23	-2.06	0.00377	SuPpressor of Ty
YLR193C	UPS1	-2.06	0.000257	Phosphatidic acid transfer protein
YNL156C	NSG2	-2.06	0.00156	Protein involved in regulation of sterol biosynthesis
YGL180W	ATG1	-2.05	0.04	Protein serine/threonine kinase
YER040W	GLN3	-2.04	0.0067	GLutamiNe metabolism
YFR034C	PHO4	-2.04	0.000258	PHOsphate metabolism
YJR010W	MET3	-2.04	0.000982	METhionine requiring
YKL106W	AAT1	-2.04	0.00031	Aspartate AminoTransferase
YNL183C	NPR1	-2.04	0.00299	Nitrogen Permease Reactivator
YDR110W	FOB1	-2.03	0.00605	Nucleolar protein binding rDNA replication fork barrier site
YKL205W	LOS1	-2.03	0.000641	Nuclear pore protein
YGR079W		-2.02	0.03	Putative protein of unknown function
YGR175C	ERG1	-2.02	0.00323	ERGosterol biosynthesis
YML008C	ERG6	-2.02	0.00125	ERGosterol biosynthesis
YNL197C	WHI3	-2.02	0.00675	RNA binding protein
YDL131W	LYS21	-2.01	0.000757	Homocitrate synthase isozyme
YDR035W	ARO3	-2.01	0.000268	AROmatic amino acid requiring
YDR425W	SNX41	-2	0.00378	Sorting NeXin
YGL012W	ERG4	-2	0.000284	ERGosterol biosynthesis
YMR147W		-2	0.03	Putative protein of unknown function
YPL026C	SKS1	-2	0.0012	Putative serine/threonine protein kinase
YBR249C	ARO4	-1.99	7.38e-05	AROmatic amino acid requiring
YHL003C	LAG1	-1.99	0.000688	Ceramide synthase component
YJL110C	GZF3	-1.99	0.00817	Gata Zinc Finger protein
YKR064W	OAF3	-1.97	0.01	Putative transcriptional repressor
YLR451W	LEU3	-1.97	0.00049	LEUcine biosynthesis
YHR122W	CIA2	-1.96	0.00146	Cytosolic Iron-sulfur protein Assembly
YBL076C	ILS1	-1.95	0.000727	IsoLeucine-tRNA Synthetase
YDR186C	SND1	-1.95	0.00594	Srp-iNDependent targeting
YMR272C	SCS7	-1.95	0.00332	Sphingolipid alpha-hydroxylase
YDL174C	DLD1	-1.94	0.00143	D-Lactate Dehydrogenase
YDR037W	KRS1	-1.94	0.000501	Lysyl (K) tRNA Synthetase
YDR303C	RSC3	-1.93	0.00919	Component of the RSC chromatin remodeling complex
YPL135W	ISU1	-1.93	0.002	Conserved protein of the mitochondrial matrix
YBR068C	BAP2	-1.92	0.03	Branched-chain Amino acid Permease
YGR003W	CUL3	-1.92	0.02	Ubiquitin-protein ligase
YHR001W-A	QCR10	-1.92	0.03	ubiQuinol-cytochrome C oxidoReductase
YLL018C	DPS1	-1.92	0.00136	Aspartyl-tRNA synthetase
YML097C	VPS9	-1.92	0.0009	Vacuolar Protein Sorting
YPR010C-A		-1.92	0.00218	Putative protein of unknown function
YPR145W	ASN1	-1.92	0.00551	ASparagiNe requiring
YCR024C-A	PMP1	-1.91	0.01	Plasma Membrane Proteolipid
YJR041C	URB2	-1.91	0.02	Protein required for metabolism of the rRNA primary transcript
YKR092C	SRP40	-1.91	0.00216	Serine Rich Protein
YMR110C	HFD1	-1.91	0.00918	Homolog of Fatty aldehyde Dehydrogenase
YPL125W	KAP120	-1.91	0.00567	KAryoPherin
YPL170W	DAP1	-1.91	0.00183	Heme-binding protein
YPL212C	PUS1	-1.91	0.00219	PseudoUridine Synthase
YGL148W	ARO2	-1.9	0.00222	AROmatic amino acid requiring
YKR071C	DRE2	-1.9	0.000925	Derepressed for Ribosomal protein S14 Expression
YPL265W	DIP5	-1.9	0.01	DIcarboxylic amino acid Permease
YKL015W	PUT3	-1.89	0.02	Transcriptional activator
YML058W	SML1	-1.89	0.03	Ribonucleotide reductase inhibitor
YDR120C	TRM1	-1.88	0.0029	tRNA Methyltransferase
YFL021W	GAT1	-1.88	0.04	Transcriptional activator of nitrogen catabolite repression genes
YMR145C	NDE1	-1.88	0.009	Mitochondrial external NADH dehydrogenase
YMR221C	FMP42	-1.88	0.00517	Putative protein of unknown function
YNL101W	AVT4	-1.88	0.00329	Amino acid Vacuolar Transport
YNL239W	LAP3	-1.88	0.00163	Leucine AminoPeptidases
YOL029C		-1.88	0.00265	Putative protein of unknown function
YOL128C	YGK3	-1.88	0.05	Yeast homolog of Glycogen synthase Kinase
YIL003W	CFD1	-1.87	0.00256	Cytosolic Fe-S cluster Deficient
YNL129W	NRK1	-1.87	0.00252	Nicotinamide Riboside Kinase
YEL029C	BUD16	-1.86	0.00288	Putative pyridoxal kinase
YGL219C	MDM34	-1.86	0.0028	Mitochondrial component of the ERMES complex
YGR030C	POP6	-1.86	0.00365	Processing Of Precursor RNAs
YIL131C	FKH1	-1.86	0.03	Forkhead family transcription factor
YGR155W	CYS4	-1.85	0.00211	CYStathionine beta-synthase
YHL029C	OCA5	-1.85	0.01	Oxidant-induced Cell-cycle Arrest
YNL186W	UBP10	-1.85	0.00436	UBiquitin-specific Protease
YLR100W	ERG27	-1.84	0.00189	ERGosterol biosynthesis
YPR048W	TAH18	-1.83	0.00805	Conserved NAPDH-dependent diflavin reductase
YBR035C	PDX3	-1.82	0.00377	Pyridoxine (pyridoxamine) phosphate oxidase
YBR218C	PYC2	-1.82	0.00616	PYruvate Carboxylase
YCR023C		-1.82	0.0031	Vacuolar membrane protein of unknown function
YDR463W	STP1	-1.82	0.00557	Species-specific tRNA Processing
YGR227W	DIE2	-1.82	0.02	Dolichyl-phosphoglucose-dependent alpha-1.2-glucosyltransferase
YHR032W	ERC1	-1.82	0.02	Ethionine Resistance Conferring
YKL054C	DEF1	-1.82	0.00443	RNAPII DEgradation Factor
YNL280C	ERG24	-1.82	0.00975	ERGosterol biosynthesis
YBR248C	HIS7	-1.81	0.0026	HIStidine requiring
YDR244W	PEX5	-1.81	0.00312	Peroxisomal membrane signal receptor
YGL056C	SDS23	-1.81	0.0084	Protein involved in cell separation during budding
YML072C	TCB3	-1.81	0.01	Three Calcium and lipid Binding domains (TriCalBins)
YGL009C	LEU1	-1.8	0.00743	LEUcine biosynthesis
YPR185W	ATG13	-1.8	0.01	AuTophaGy related
YER055C	HIS1	-1.79	0.00567	ATP phosphoribosyltransferase
YER123W	YCK3	-1.79	0.00493	Yeast Casein Kinase
YGL066W	SGF73	-1.79	0.01	SaGa associated Factor
YJL201W	ECM25	-1.79	0.01	Non-essential protein of unknown function
YKL210W	UBA1	-1.79	0.00486	Ubiquitin activating enzyme
YKL218C	SRY1	-1.79	0.02	3-hydroxyaspartate dehydratase
YDR345C	HXT3	-1.78	0.01	HeXose Transporter
YER044C	ERG28	-1.78	0.00939	ERGosterol biosynthesis
YGL021W	ALK1	-1.78	0.00702	Protein kinase
YGL151W	NUT1	-1.78	0.05	Component of the RNA polymerase II mediator complex
YGR199W	PMT6	-1.78	0.00906	Protein O-MannosylTransferase
YML096W		-1.78	0.00684	Putative protein with similarity to asparagine synthetases
YOR326W	MYO2	-1.78	0.00299	Type V myosin
YEL024W	RIP1	-1.77	0.02	Ubiquinol-cytochrome-c reductase
YJR112W	NNF1	-1.77	0.03	Essential component of the MIND kinetochore complex
YLL031C	GPI13	-1.77	0.04	GlycosylPhosphatidylInositol anchor biosynthesis
YOR316C	COT1	-1.77	0.00897	Vacuolar transporter
YCL009C	ILV6	-1.76	0.00324	Regulatory subunit of acetolactate synthase
YDL178W	DLD2	-1.76	0.00976	D-Lactate Dehydrogenase
YLR152C		-1.76	0.02	Putative protein of unknown function
YOR154W	SLP1	-1.76	0.01	SUN-Like Protein
YBL054W	TOD6	-1.75	0.01	PAC motif binding protein involved in rRNA and ribosome biogenesis
YDR333C	RQC1	-1.75	0.00567	Ribosome Quality Control
YGR204W	ADE3	-1.75	0.01	ADEnine requiring
YJR122W	IBA57	-1.75	0.03	Iron-sulfur cluster assembly factor
YMR246W	FAA4	-1.75	0.00909	Fatty Acid Activation
YNL052W	COX5A	-1.75	0.03	Cytochrome c OXidase
YOR303W	CPA1	-1.75	0.02	Carbamyl Phosphate synthetase A
YBR213W	MET8	-1.74	0.04	METhionine requiring
YDR011W	SNQ2	-1.74	0.02	Plasma membrane ATP-binding cassette (ABC) transporter
YLL061W	MMP1	-1.74	0.04	S-MethylMethionine Permease
YML113W	DAT1	-1.74	0.02	DNA binding protein
YPL111W	CAR1	-1.74	0.03	Catabolism of ARginine
YPR036W-A	SPO24	-1.74	0.04	SPOrulation
YDR034C	LYS14	-1.73	0.02	LYSine requiring
YDR089W	VTC5	-1.73	0.00907	Vacuole Transporter Chaperone
YLR304C	ACO1	-1.73	0.01	ACOnitase
YNL125C	ESBP6	-1.73	0.03	Protein with similarity to monocarboxylate permeases
YDR449C	UTP6	-1.72	0.04	Component of the small subunit (SSU) processome
YGL027C	CWH41	-1.72	0.00835	Processing alpha glucosidase I
YLR166C	SEC10	-1.72	0.04	SECretory
YMR061W	RNA14	-1.72	0.00996	poly(A) mRNA metabolism
YPL202C	AFT2	-1.72	0.00805	Iron-regulated transcriptional activator
YBL042C	FUI1	-1.71	0.02	High affinity uridine permease
YCR053W	THR4	-1.71	0.01	THReonine requiring
YNL268W	LYP1	-1.71	0.01	LYsine-specific Permease
YOR307C	SLY41	-1.71	0.01	Protein involved in ER-to-Golgi transport
YNL049C	SFB2	-1.7	0.02	Component of the Sec23p-Sfb2p heterodimer
YMR302C	YME2	-1.69	0.02	Yeast Mitochondrial Escape
YFR025C	HIS2	-1.68	0.02	HIStidine requiring
YKL094W	YJU3	-1.68	0.02	Monoglyceride lipase
YNL008C	ASI3	-1.68	0.02	Amino acid Sensor-Independent
YNR009W	NRM1	-1.68	0.01	Negative Regulator of MBF targets
YBL095W	MRX3	-1.67	0.04	Protein that associates with mitochondrial ribosome
YER042W	MXR1	-1.67	0.01	Methionine-S-sulfoxide reductase
YJL166W	QCR8	-1.67	0.03	ubiQuinol-cytochrome C oxidoReductase
YKL068W-A		-1.67	0.02	Putative protein of unknown function
YOL067C	RTG1	-1.67	0.03	ReTroGrade regulation
YOL076W	MDM20	-1.67	0.03	Mitochondrial Distribution and Morphology
YCR057C	PWP2	-1.66	0.04	Conserved 90S pre-ribosomal component
YFL004W	VTC2	-1.66	0.04	Vacuolar Transporter Chaperone
YFL046W	FMP32	-1.65	0.01	Putative assembly factor for cytochrome c oxidase
YKR030W	GMH1	-1.65	0.02	Golgi membrane protein of unknown function
YMR002W	MIX17	-1.65	0.02	Mitochondrial intermembrane space protein
YNL124W	NAF1	-1.65	0.02	Nuclear Assembly Factor
YOR202W	HIS3	-1.65	0.01	Imidazoleglycerol-phosphate dehydratase
YBL030C	PET9	-1.64	0.02	Major ADP/ATP carrier of the mitochondrial inner membrane
YCR048W	ARE1	-1.64	0.02	Acyl-CoA:sterol acyltransferase
YDR119W	VBA4	-1.64	0.01	Protein of unknown function
YGR198W	YPP1	-1.64	0.04	Cargo-transport protein involved in endocytosis
YHR025W	THR1	-1.64	0.04	THReonine requiring
YKL057C	NUP120	-1.64	0.04	NUclear Pore
YHR069C	RRP4	-1.63	0.03	Ribosomal RNA Processing
YHR071W	PCL5	-1.63	0.04	Pho85 CycLin
YIL090W	ICE2	-1.63	0.03	Integral ER membrane protein
YHR019C	DED81	-1.62	0.01	Cytosolic asparaginyl-tRNA synthetase
YHR047C	AAP1	-1.62	0.03	Arginine/alanine AminoPeptidase
YMR202W	ERG2	-1.62	0.03	ERGosterol biosynthesis
YJL198W	PHO90	-1.61	0.04	PHOsphate metabolism
YJR124C		-1.61	0.02	Putative protein of unknown function
YNL216W	RAP1	-1.61	0.03	Essential DNA-binding transcription regulator
YGL228W	SHE10	-1.6	0.04	Protein involved in outer spore wall assembly
YLR034C	SMF3	-1.6	0.03	Putative divalent metal ion transporter
YPR013C	CMR3	-1.6	0.03	Putative zinc finger protein
YAL044C	GCV3	-1.59	0.05	H subunit of the mitochondrial glycine decarboxylase
YDL116W	NUP84	-1.59	0.04	Subunit of the Nup84p subcomplex
YOR141C	ARP8	-1.59	0.04	Actin-Related Protein
YPL273W	SAM4	-1.59	0.04	S-AdenosylMethionine metabolism
YHR046C	INM1	-1.58	0.03	INositol Monophosphatase
YOR335C	ALA1	-1.58	0.04	ALAnyl-tRNA synthetase
YDL063C	SYO1	-1.57	0.05	Transport adaptor or symportin
YGR116W	SPT6	-1.57	0.04	Nucleosome remodeling protein
YGR244C	LSC2	-1.57	0.04	Ligase of Succinyl-CoA
YML052W	SUR7	-1.57	0.04	Component of eisosomes
YNL163C	RIA1	-1.57	0.04	RIbosome Assembly
YJL134W	LCB3	-1.56	0.04	Long-chain base-1-phosphate phosphatase
YKL068W	NUP100	-1.56	0.05	FG-nucleoporin component
YGR119C	NUP57	-1.55	0.05	FG-nucleoporin component
YHR112C		-1.55	0.04	Protein of unknown function
YLR033W	RSC58	-1.55	0.05	Component of the RSC chromatin remodeling complex
YOR311C	DGK1	-1.55	0.04	Diacylglycerol kinase
