# Supplementary material for: Different Metabolic Pathways Are Involved in Response of Saccharomyces cerevisiae to L-A and M Viruses
Source: Toxins (Basel). 2017 Jul 25;9(8):233. doi: 10.3390/toxins9080233 (PMC5577567; doi:10.3390/toxins9080233)
Supplement: Supplementary file 1 [file toxins-09-00233-s001.zip › toxins-210554-supplementary/Table S2.xls]

## Sheet: Up in L-M-
GO terms in biological process for genes induced in host cells with eliminated L-A-lus and M-2 virus
Terms from the Process Ontology of gene association, with p-value <= 0,05
Gene Ontology term	Cluster frequency	Genome frequency	Fold enrichment	Corrected P-value	Genes annotated to the term
organophosphate metabolic process	42 of 291 genes, 14,4%	433 of 7166 genes, 6,0%	2.4	8.28e-05	PGM2, YNK1, PDC1, OPI1, COX5B, GFA1, MTC3, XPT1, CHO2, ENO1, ADH1, SPT14, OPI10, IMD4, YMR085W, PFK26, IMD2, TRX2, ADH2, NNR1, AAH1, FBP26, RNR2, ALD4, URA8, THI20, ENO2, CHO1, INO4, GEP4, PSD1, GPC1, BCY1, TIM11, CKI1, TPI1, OPI3, PNC1, INO1, YOR020W-A, URA10, FUR1
single-organism metabolic process	100 of 291 genes, 34,4%	1522 of 7166 genes, 21,2%	1.62264	8.66e-05	PGM2, ARA2, ADD37, AHP1, GSY2, OPI1, IRC24, SDP1, GLC3, XPT1, MTC3, YCR102C, RHO1, CHA1, YMR084W, UBC8, INH1, YMR085W, OYE2, COX19, IMD2, YPL088W, TRX2, CAT5, NNR1, AAH1, ALD4, KTR2, THI20, ENO2, PSD1, GPC1, GAD1, BCY1, YJR096W, EHT1, TOS3, RGI1, CKI1, ALT2, MEH1, INO1, PNC1, YOR020W-A, GLN1, CUE4, ARI1, ALG13, YNK1, PDC1, TRP1, GOR1, SLT2, COX5B, DOG2, GFA1, GPX1, FMP46, CHO2, RBK1, ENO1, TPS1, …
cellular response to oxidative stress	19 of 291 genes, 6,5%	115 of 7166 genes, 1,6%	4.0625	0.00014	YDL124W, AHP1, GAD1, TMA19, YJR096W, GPX1, TPS1, UGA2, TRX2, CMK2, HYR1, DOT5, GCY1, PRX1, YBL055C, MXR2, TRX3, HSP31, TSA2
response to oxidative stress	19 of 291 genes, 6,5%	125 of 7166 genes, 1,7%	3.82353	0.00055	YDL124W, AHP1, GAD1, TMA19, YJR096W, GPX1, TPS1, UGA2, TRX2, CMK2, HYR1, DOT5, GCY1, PRX1, YBL055C, MXR2, TRX3, HSP31, TSA2
single-organism biosynthetic process	55 of 291 genes, 18,9%	703 of 7166 genes, 9,8%	1.92857	0.00101	PGM2, ALG13, YNK1, GSY2, PDC1, TRP1, OPI1, GLC3, GFA1, XPT1, RHO1, CHO2, UBC8, ENO1, TPS1, GPP1, ADH1, SPT14, INH1, OPI10, IMD4, YMR085W, IMD2, CHS7, TRX2, HTD2, ADH2, CAT5, AAH1, RNR2, ALD4, URA8, THI20, ENO2, CHO1, INO4, GEP4, PSD1, GPC1, BCY1, EHT1, SPE3, TIM11, PCM1, CKI1, TPI1, OPI3, PNC1, INO1, YOR020W-A, GLN1, FPR1, URA10, FUR1, HSP31
phosphorus metabolic process	61 of 291 genes, 21,0%	824 of 7166 genes, 11,5%	1.82609	0.00153	PGM2, YNK1, PDC1, KDX1, OPI1, SDP1, SLT2, COX5B, DOG2, OCA2, GFA1, XPT1, MTC3, CHO2, YMR084W, RBK1, ENO1, TPS1, GPP1, ADH1, SPT14, OPI10, IMD4, YMR085W, PFK26, IMD2, TPK1, TRX2, CMK2, ADH2, YPK2, NNR1, AAH1, PTP2, FBP26, RNR2, ALD4, URA8, THI20, ENO2, CHO1, INO4, GEP4, PSD1, GPC1, BCY1, RPP1A, TIM11, TOS3, SMP1, PCM1, CKI1, TPI1, MEH1, OPI3, PNC1, INO1, YOR020W-A, URA10, RPP2B, FUR1
organophosphate biosynthetic process	28 of 291 genes, 9,6%	258 of 7166 genes, 3,6%	2.66667	0.0016	THI20, YNK1, CHO1, INO4, OPI1, PSD1, GEP4, GPC1, BCY1, XPT1, CHO2, TIM11, SPT14, OPI10, IMD4, CKI1, IMD2, TPI1, TRX2, OPI3, AAH1, INO1, PNC1, YOR020W-A, RNR2, URA10, FUR1, URA8
phosphate-containing compound metabolic process	59 of 291 genes, 20,3%	794 of 7166 genes, 11,1%	1.82883	0.0021	PGM2, YNK1, PDC1, KDX1, OPI1, SDP1, SLT2, COX5B, DOG2, OCA2, GFA1, XPT1, MTC3, CHO2, RBK1, ENO1, TPS1, GPP1, ADH1, SPT14, OPI10, IMD4, YMR085W, PFK26, IMD2, TPK1, TRX2, CMK2, ADH2, YPK2, NNR1, AAH1, PTP2, FBP26, RNR2, ALD4, URA8, THI20, ENO2, CHO1, INO4, GEP4, PSD1, GPC1, BCY1, RPP1A, TIM11, TOS3, SMP1, CKI1, TPI1, MEH1, OPI3, PNC1, INO1, YOR020W-A, URA10, RPP2B, FUR1
carbohydrate derivative metabolic process	33 of 291 genes, 11,3%	378 of 7166 genes, 5,3%	2.13208	0.02204	PGM2, ALG13, YNK1, PDC1, CRH1, COX5B, GFA1, MTC3, XPT1, YMR084W, ENO1, ADH1, SPT14, IMD4, YMR085W, PFK26, IMD2, CHS7, TRX2, FBP26, RNR2, KTR2, URA8, ENO2, BCY1, TIM11, PCM1, TPI1, YPL067C, MNT4, YOR020W-A, URA10, FUR1
oxidation-reduction process	38 of 291 genes, 13,1%	465 of 7166 genes, 6,5%	2.01538	0.02296	PGM2, ARA2, ARI1, AHP1, GSY2, PDC1, IRC24, GOR1, COX5B, GLC3, GPX1, MTC3, YCR102C, FMP46, ADH1, IMD4, UGA2, OYE2, COX19, IMD2, YNL134C, YPL088W, TRX2, HTD2, ADH2, DOT5, CAT5, PRX1, RNR2, ALD4, TRX3, TSA2, YDL124W, YJR096W, RGI1, HYR1, GCY1, MXR2
nucleotide metabolic process	24 of 291 genes, 8,2%	236 of 7166 genes, 3,3%	2.48485	0.02761	YNK1, ENO2, PDC1, COX5B, BCY1, MTC3, XPT1, TIM11, ENO1, ADH1, IMD4, IMD2, TPI1, TRX2, ADH2, NNR1, PNC1, AAH1, YOR020W-A, RNR2, URA10, ALD4, FUR1, URA8
carbohydrate metabolic process	29 of 291 genes, 10,0%	317 of 7166 genes, 4,4%	2.27273	0.03025	PGM2, ENO2, GSY2, PDC1, GEP4, CRH1, DOG2, YJR096W, GLC3, GFA1, RHO1, RBK1, UBC8, ENO1, DFG5, TPS1, GPP1, ADH1, TOS3, OPI10, PCM1, YMR085W, PFK26, TPI1, CHS7, YBR056W, GCY1, INO1, FBP26
UDP-N-acetylglucosamine metabolic process	4 of 291 genes, 1,4%	6 of 7166 genes, 0,1%	14	0.03712	GFA1, YMR084W, PCM1, YMR085W
small molecule catabolic process	17 of 291 genes, 5,8%	138 of 7166 genes, 1,9%	3.05263	0.03871	THI20, PGM2, PDC1, OPI1, GOR1, GAD1, YJR096W, EHT1, CHA1, RBK1, ADH1, UGA2, ALT2, TPI1, ADH2, GCY1, HSP31
nucleoside phosphate metabolic process	24 of 291 genes, 8,2%	241 of 7166 genes, 3,4%	2.41176	0.03897	YNK1, ENO2, PDC1, COX5B, BCY1, MTC3, XPT1, TIM11, ENO1, ADH1, IMD4, IMD2, TPI1, TRX2, ADH2, NNR1, PNC1, AAH1, YOR020W-A, RNR2, URA10, ALD4, FUR1, URA8

## Sheet: Down in L-M-
GO terms in biological process for genes repressed in host cells with eliminated L-A-lus and M-2 virus
Terms from the Process Ontology of gene association, with p-value <= 0,05
Gene Ontology term	Cluster frequency	Genome frequency	Fold enrichment	Corrected P-value	Genes annotated to the term
small molecule biosynthetic process	114 of 424 genes, 26,9%	336 of 7166 genes, 4,7%	5.7234	9.96e-57	ASN1, ERG2, STR2, ERG8, ERG3, MGA2, ERG11, SCS7, HIS7, BNA4, ARO4, ARO1, ISA1, MET17, OLE1, ERG29, IDH1, MET3, THR1, TRP3, ACO2, LYS9, ERG28, LEU3, MCT1, BIO3, PCK1, LYS21, HIS5, ARG5,6, MOT3, MET16, ERG4, ERG6, CPA1, MET22, ORT1, TRP2, ERG26, ARO3, HMG1, LYS4, ARO10, CPA2, GLT1, SNZ1, ERG9, ARG8, PDX3, MET14, YHR112C, LYS1, HIS4, IDH2, ERG10, IDP1, SAM4, VID24, ADE3, ERG5, YAH1, ERG24, LEU1, HIS…
small molecule metabolic process	170 of 424 genes, 40,1%	811 of 7166 genes, 11,3%	3.54867	4.79e-54	ERG2, CYB2, ERG11, OLI1, POS5, ARE1, SCS7, BNA4, ARO4, ISA1, MET17, CAR1, THR1, ILS1, ACO2, MCT1, BIO3, LYS21, ARG5,6, MOT3, MET16, QCR10, BNA1, CPA1, NDE1, GCV3, ORT1, ERG26, UGA3, HMG1, ARO10, CPA2, QCR8, ERG9, MET14, YHR112C, LYS1, HIS4, CYC1, IDH2, SRY1, SKP2, SAM4, ERG5, ERG24, HIS3, LYS20, ARG2, DLD2, DAP1, TRP4, LEU4, ERG7, THR4, DLD1, MET13, ARG7, FRM2, YML096W, ILV2, ERG12, ERG1, ILV3, B…
cellular amino acid metabolic process	98 of 424 genes, 23,1%	255 of 7166 genes, 3,6%	6.41667	1.04e-53	ASN1, STR2, HIS7, BNA4, ARO4, CDC60, CAR2, ARO1, MET17, KRS1, CAR1, IDH1, MET3, THR1, ILS1, TRP3, ACO2, LYS9, LEU3, LYS21, HIS5, ARG5,6, MET16, BNA1, CPA1, MET22, GCV3, ORT1, TRP2, ALA1, UGA3, ARO3, LYS4, ARO10, CPA2, GLT1, ARG8, MET14, YHR112C, LYS1, HIS4, IDH2, SRY1, IDP1, SKP2, ARO8, SAM4, ADE3, LEU1, HIS3, SNO1, DPS1, MET10, TRP5, LYS20, HIS2, ARG2, TRP4, LEU4, HFD1, ILV1, LAP3, LYS2, ARO9, G…
organic acid metabolic process	127 of 424 genes, 30,0%	459 of 7166 genes, 6,4%	4.6875	2.27e-52	ASN1, STR2, ERG8, CYB2, ERG3, MGA2, GLN3, SCS7, HIS7, BNA4, ARO4, CDC60, CAR2, ARO1, ISA1, MET17, OLE1, KRS1, CAR1, PFK27, IDH1, MET3, THR1, ILS1, TRP3, ACO2, LYS9, LEU3, MCT1, BIO3, LYS21, HIS5, ARG5,6, MET16, LSC2, BNA1, CPA1, MET22, FAA4, NDE1, GCV3, ORT1, TRP2, ALA1, ACO1, UGA3, ARO3, LYS4, ARO10, CPA2, GLT1, ARG8, MET14, YHR112C, LYS1, HIS4, IDH2, SRY1, ERG10, IDP1, SKP2, ARO8, SAM4, ADE3, L…
oxoacid metabolic process	126 of 424 genes, 29,7%	458 of 7166 genes, 6,4%	4.64062	1.41e-51	ASN1, STR2, CYB2, ERG3, MGA2, GLN3, SCS7, HIS7, BNA4, ARO4, CDC60, CAR2, ARO1, ISA1, MET17, OLE1, KRS1, CAR1, PFK27, IDH1, MET3, THR1, ILS1, TRP3, ACO2, LYS9, LEU3, MCT1, BIO3, LYS21, HIS5, ARG5,6, MET16, LSC2, BNA1, CPA1, MET22, FAA4, NDE1, GCV3, ORT1, TRP2, ALA1, ACO1, UGA3, ARO3, LYS4, ARO10, CPA2, GLT1, ARG8, MET14, YHR112C, LYS1, HIS4, IDH2, SRY1, ERG10, IDP1, SKP2, ARO8, SAM4, ADE3, LEU1, H…
cellular amino acid biosynthetic process	71 of 424 genes, 16,7%	131 of 7166 genes, 1,8%	9.27778	1.34e-50	ASN1, STR2, HIS7, ARO4, ARO1, MET17, IDH1, MET3, THR1, TRP3, ACO2, LYS9, LEU3, LYS21, HIS5, ARG5,6, MET16, CPA1, MET22, ORT1, TRP2, ARO3, LYS4, CPA2, GLT1, ARG8, MET14, YHR112C, LYS1, HIS4, IDH2, IDP1, SAM4, ADE3, LEU1, HIS3, MET10, TRP5, LYS20, HIS2, ARG2, TRP4, LEU4, ILV1, LYS2, LYS12, MET5, THR4, MET1, MET13, MET2, SER33, ARG7, YML096W, MET8, ILV2, HOM2, ARG3, ILV3, ARO2, BAT1, ARG4, GLY1, HOM…
carboxylic acid metabolic process	121 of 424 genes, 28,5%	441 of 7166 genes, 6,2%	4.59677	4.6e-49	ASN1, STR2, CYB2, ERG3, MGA2, SCS7, HIS7, BNA4, ARO4, CDC60, CAR2, ARO1, ISA1, MET17, OLE1, KRS1, CAR1, PFK27, IDH1, MET3, THR1, ILS1, TRP3, ACO2, LYS9, LEU3, MCT1, BIO3, LYS21, HIS5, ARG5,6, MET16, LSC2, BNA1, CPA1, MET22, FAA4, NDE1, GCV3, ORT1, TRP2, ALA1, ACO1, UGA3, ARO3, LYS4, ARO10, CPA2, GLT1, ARG8, MET14, YHR112C, LYS1, HIS4, IDH2, SRY1, ERG10, IDP1, SKP2, ARO8, SAM4, ADE3, LEU1, HIS3, S…
alpha-amino acid metabolic process	79 of 424 genes, 18,6%	181 of 7166 genes, 2,5%	7.44	2.17e-47	ASN1, STR2, HIS7, BNA4, CAR2, MET17, CAR1, IDH1, MET3, THR1, TRP3, ACO2, LYS9, LEU3, LYS21, HIS5, ARG5,6, MET16, BNA1, CPA1, MET22, GCV3, ORT1, TRP2, LYS4, ARO10, CPA2, GLT1, ARG8, MET14, YHR112C, LYS1, HIS4, IDH2, IDP1, SAM4, ADE3, LEU1, HIS3, SNO1, MET10, TRP5, LYS20, HIS2, ARG2, TRP4, HFD1, LEU4, ILV1, LAP3, LYS2, GCV1, LYS12, MET5, THR4, MET1, MET13, MET2, SER33, ARG7, YML096W, MET8, DUR1,2, …
organic acid biosynthetic process	82 of 424 genes, 19,3%	203 of 7166 genes, 2,8%	6.89286	4.03e-46	ASN1, STR2, ERG3, MGA2, SCS7, HIS7, BNA4, ARO4, ARO1, ISA1, MET17, OLE1, IDH1, MET3, THR1, TRP3, ACO2, LYS9, LEU3, MCT1, BIO3, LYS21, HIS5, ARG5,6, MET16, CPA1, MET22, ORT1, TRP2, ARO3, LYS4, CPA2, GLT1, ARG8, MET14, YHR112C, LYS1, HIS4, IDH2, IDP1, SAM4, ADE3, LEU1, HIS3, MET10, TRP5, LYS20, HIS2, ARG2, TRP4, LEU4, ILV1, LYS2, LYS12, MET5, THR4, MET1, MET13, MET2, SPT23, SER33, ARG7, YML096W, ME…
carboxylic acid biosynthetic process	82 of 424 genes, 19,3%	203 of 7166 genes, 2,8%	6.89286	4.03e-46	ASN1, STR2, ERG3, MGA2, SCS7, HIS7, BNA4, ARO4, ARO1, ISA1, MET17, OLE1, IDH1, MET3, THR1, TRP3, ACO2, LYS9, LEU3, MCT1, BIO3, LYS21, HIS5, ARG5,6, MET16, CPA1, MET22, ORT1, TRP2, ARO3, LYS4, CPA2, GLT1, ARG8, MET14, YHR112C, LYS1, HIS4, IDH2, IDP1, SAM4, ADE3, LEU1, HIS3, MET10, TRP5, LYS20, HIS2, ARG2, TRP4, LEU4, ILV1, LYS2, LYS12, MET5, THR4, MET1, MET13, MET2, SPT23, SER33, ARG7, YML096W, ME…
alpha-amino acid biosynthetic process	64 of 424 genes, 15,1%	119 of 7166 genes, 1,7%	8.88235	5.87e-45	ASN1, STR2, HIS7, MET17, IDH1, MET3, THR1, TRP3, ACO2, LYS9, LEU3, LYS21, HIS5, ARG5,6, MET16, CPA1, MET22, ORT1, TRP2, LYS4, CPA2, GLT1, ARG8, MET14, YHR112C, LYS1, HIS4, IDH2, IDP1, SAM4, ADE3, LEU1, HIS3, MET10, TRP5, LYS20, HIS2, ARG2, TRP4, LEU4, ILV1, LYS2, LYS12, MET5, THR4, MET1, MET13, MET2, SER33, ARG7, YML096W, MET8, HOM2, ARG3, BAT1, ARG4, GLY1, HOM3, ARG1, HIS1, LYS14, AAT2, LEU9, CY…
single-organism metabolic process	215 of 424 genes, 50,7%	1520 of 7166 genes, 21,2%	2.39151	8.64e-41	CYB5, ERG2, CYB2, ERG11, OLI1, AIM14, POS5, YHL012W, ARE1, SCS7, BNA4, ARO4, ISA1, MET17, CAR1, FRE2, THR1, ILS1, ACO2, MCT1, BIO3, LYS21, ARG5,6, MOT3, MET16, QCR10, BNA1, CPA1, NDE1, MIX17, GCV3, ORT1, ERG26, UGA3, HMG1, ARO10, CPA2, QCR8, ERG9, COX15, MET14, YHR112C, LYS1, HIS4, CYC1, IDH2, SRY1, ARR2, SKP2, SAM4, FRE1, ERG5, ERG24, HIS3, LAG1, LYS20, ARG2, DLD2, DAP1, FET3, TRP4, LEU4, TAR1, …
single-organism biosynthetic process	138 of 424 genes, 32,5%	694 of 7166 genes, 9,7%	3.35052	6.71e-39	CYB5, ERG2, ERG11, OLI1, POS5, SCS7, BNA4, ARO4, ISA1, MET17, THR1, ACO2, MCT1, BIO3, LYS21, ARG5,6, MOT3, MET16, BNA1, CPA1, ORT1, ERG26, HMG1, ARO10, CPA2, ERG9, COX15, MET14, YHR112C, LYS1, HIS4, IDH2, SAM4, ERG5, ERG24, HIS3, LAG1, LYS20, ARG2, DAP1, TRP4, LEU4, ERG7, IDI1, THR4, MET13, ARG7, YML096W, LCB3, ILV2, ERG12, ERG1, ILV3, ARO2, BAT1, BUD16, ARG4, CWH41, PDR16, HOM3, ERG27, AAT2, LEU…
single-organism process	314 of 424 genes, 74,1%	3412 of 7166 genes, 47,6%	1.55672	4.16e-27	CYB5, ERG2, ERG11, AIM14, BNA4, LOS1, SPT6, MET17, CAR1, VBA4, AUS1, THR1, ILS1, LYS21, SYO1, DBF20, QCR10, MYO2, CPA1, UGA3, YMC1, HMG1, ARO10, QCR8, COX15, MET14, YHR112C, LYS1, CYC1, SRY1, MDM34, PDR12, ARR2, SKP2, SAM4, FRE1, WHI3, SEC10, ATO3, ERG5, TPN1, ATR1, HIS3, LYS20, DAP1, FET3, NNF1, DRE2, YPP1, DLD1, NRT1, ARG7, PCL5, YML096W, PXP2, NUP57, KAP120, SCM4, GGC1, SUR7, ERG12, MUP1, ILV3…
aspartate family amino acid metabolic process	36 of 424 genes, 8,5%	70 of 7166 genes, 1,0%	8.5	3.16e-23	ASN1, STR2, ADE3, MET10, LYS20, MET17, ILV1, MET3, LYS2, THR1, MET5, LYS12, ACO2, LYS9, MET1, LYS21, THR4, MET13, MET2, MET16, YML096W, MET22, MET8, LYS4, ARO10, HOM2, BAT1, GLY1, YHR112C, MET14, LYS1, HOM3, LYS14, SAM4, AAT2, AAT1
aspartate family amino acid biosynthetic process	32 of 424 genes, 7,5%	54 of 7166 genes, 0,8%	9.375	4.8e-23	ASN1, MET22, YML096W, STR2, ADE3, MET8, LYS4, MET10, LYS20, HOM2, MET17, BAT1, MET14, YHR112C, LYS1, MET3, LYS2, HOM3, THR1, MET5, LYS12, ACO2, LYS9, LYS14, MET1, LYS21, THR4, MET13, SAM4, MET2, AAT2, MET16
sterol biosynthetic process	27 of 424 genes, 6,4%	40 of 7166 genes, 0,6%	10.6667	2.32e-21	CYB5, ERG2, ERG8, ERG5, ERG3, ERG11, ERG26, ERG24, ERG13, HMG1, NSG2, ERG12, ERG1, ERG9, ERG25, DAP1, MVD1, ERG29, PDR16, ERG7, IDI1, ERG10, ERG27, ERG28, MOT3, ERG4, ERG6
sterol metabolic process	30 of 424 genes, 7,1%	52 of 7166 genes, 0,7%	10.1429	5.46e-21	CYB5, ERG2, ERG8, ERG5, ERG3, ERG11, ERG26, ERG24, ARE1, ERG13, HMG1, NSG2, ERG12, ERG1, ERG9, ERG25, DAP1, MVD1, ERG29, PDR16, ERG7, ARE2, YEH1, IDI1, ERG10, ERG27, ERG28, MOT3, ERG4, ERG6
steroid biosynthetic process	27 of 424 genes, 6,4%	41 of 7166 genes, 0,6%	10.6667	6.44e-21	CYB5, ERG2, ERG8, ERG5, ERG3, ERG11, ERG26, ERG24, ERG13, HMG1, NSG2, ERG12, ERG1, ERG9, ERG25, DAP1, MVD1, ERG29, PDR16, ERG7, IDI1, ERG10, ERG27, ERG28, MOT3, ERG4, ERG6
steroid metabolic process	30 of 424 genes, 7,1%	53 of 7166 genes, 0,7%	10.1429	1.19e-20	CYB5, ERG2, ERG8, ERG5, ERG3, ERG11, ERG26, ERG24, ARE1, ERG13, HMG1, NSG2, ERG12, ERG1, ERG9, ERG25, DAP1, MVD1, ERG29, PDR16, ERG7, ARE2, YEH1, IDI1, ERG10, ERG27, ERG28, MOT3, ERG4, ERG6
ergosterol metabolic process	24 of 424 genes, 5,7%	33 of 7166 genes, 0,5%	11.4	5.32e-20	ERG2, ERG8, ERG5, ERG3, ERG11, ERG26, ERG24, ARE1, ERG13, HMG1, ERG12, ERG1, ERG9, ERG25, DAP1, ERG29, ERG7, ARE2, ERG10, ERG27, ERG28, MOT3, ERG4, ERG6
phytosteroid metabolic process	24 of 424 genes, 5,7%	33 of 7166 genes, 0,5%	11.4	5.32e-20	ERG2, ERG8, ERG5, ERG3, ERG11, ERG26, ERG24, ARE1, ERG13, HMG1, ERG12, ERG1, ERG9, ERG25, DAP1, ERG29, ERG7, ARE2, ERG10, ERG27, ERG28, MOT3, ERG4, ERG6
secondary alcohol metabolic process	24 of 424 genes, 5,7%	34 of 7166 genes, 0,5%	11.4	1.71e-19	ERG2, ERG8, ERG5, ERG3, ERG11, ERG26, ERG24, ARE1, ERG13, HMG1, ERG12, ERG1, ERG9, ERG25, DAP1, ERG29, ERG7, ARE2, ERG10, ERG27, ERG28, MOT3, ERG4, ERG6
cellular alcohol metabolic process	24 of 424 genes, 5,7%	36 of 7166 genes, 0,5%	11.4	1.46e-18	ERG2, ERG8, ERG5, ERG3, ERG11, ERG26, ERG24, ARE1, ERG13, HMG1, ERG12, ERG1, ERG9, ERG25, DAP1, ERG29, ERG7, ARE2, ERG10, ERG27, ERG28, MOT3, ERG4, ERG6
ergosterol biosynthetic process	22 of 424 genes, 5,2%	30 of 7166 genes, 0,4%	13	2.7e-18	ERG2, ERG8, ERG5, ERG3, ERG11, ERG26, ERG24, ERG13, HMG1, ERG12, ERG1, ERG9, ERG25, DAP1, ERG29, ERG7, ERG10, ERG27, ERG28, MOT3, ERG4, ERG6
phytosteroid biosynthetic process	22 of 424 genes, 5,2%	30 of 7166 genes, 0,4%	13	2.7e-18	ERG2, ERG8, ERG5, ERG3, ERG11, ERG26, ERG24, ERG13, HMG1, ERG12, ERG1, ERG9, ERG25, DAP1, ERG29, ERG7, ERG10, ERG27, ERG28, MOT3, ERG4, ERG6
cellular alcohol biosynthetic process	22 of 424 genes, 5,2%	30 of 7166 genes, 0,4%	13	2.7e-18	ERG2, ERG8, ERG5, ERG3, ERG11, ERG26, ERG24, ERG13, HMG1, ERG12, ERG1, ERG9, ERG25, DAP1, ERG29, ERG7, ERG10, ERG27, ERG28, MOT3, ERG4, ERG6
cellular lipid biosynthetic process	22 of 424 genes, 5,2%	30 of 7166 genes, 0,4%	13	2.7e-18	ERG2, ERG8, ERG5, ERG3, ERG11, ERG26, ERG24, ERG13, HMG1, ERG12, ERG1, ERG9, ERG25, DAP1, ERG29, ERG7, ERG10, ERG27, ERG28, MOT3, ERG4, ERG6
single-organism cellular process	264 of 424 genes, 62,3%	2880 of 7166 genes, 40,2%	1.54975	3.59e-18	ERG2, ERG11, AIM14, BNA4, SPT6, MET17, CAR1, THR1, ILS1, LYS21, DBF20, QCR10, MYO2, CPA1, UGA3, HMG1, ARO10, QCR8, COX15, MET14, YHR112C, LYS1, CYC1, SRY1, MDM34, SKP2, SAM4, FRE1, WHI3, SEC10, ERG5, HIS3, LYS20, DAP1, FET3, NNF1, DRE2, YPP1, DLD1, ARG7, PCL5, YML096W, NUP57, SCM4, GGC1, SUR7, ERG12, ILV3, BUD16, CWH41, PDR16, HOM3, GZF3, YCK3, AAT2, LEU9, PHO84, ASN1, ERG8, ERG3, GLN3, CAR2, ERG…
oxidation-reduction process	83 of 424 genes, 19,6%	463 of 7166 genes, 6,5%	3.01538	4.39e-18	CYB5, CYB2, HMX1, ERG3, ERG11, QCR9, AIM14, YHL012W, SCS7, BNA4, ARO1, OLE1, FRE2, IDH1, MET3, ACO2, LYS9, GDS1, ARG5,6, MSC7, MET16, QCR10, LSC2, ERG4, AAP1, BNA1, NDE1, MIX17, GCV3, ACO1, ERG26, HMG1, COX5A, GLT1, QCR8, ERG9, PDX3, COX15, MET14, LYS1, HIS4, RIP1, CYC1, IDH2, ERG10, IDP1, ARR2, MXR1, CIR2, FRE1, FRE4, ADE3, ERG5, YAH1, PET9, ERG24, MET10, DLD2, FET3, HFD1, TAR1, LYS2, GCV1, LYS1…
secondary alcohol biosynthetic process	22 of 424 genes, 5,2%	31 of 7166 genes, 0,4%	13	8.8e-18	ERG2, ERG8, ERG5, ERG3, ERG11, ERG26, ERG24, ERG13, HMG1, ERG12, ERG1, ERG9, ERG25, DAP1, ERG29, ERG7, ERG10, ERG27, ERG28, MOT3, ERG4, ERG6
organic hydroxy compound biosynthetic process	32 of 424 genes, 7,5%	83 of 7166 genes, 1,2%	6.25	1.21e-15	CYB5, ERG2, ERG8, ERG5, ERG3, ERG11, ERG26, ERG24, SNO1, ERG13, HMG1, ARO10, NSG2, ERG12, ERG1, SNZ1, ERG9, PDX3, BUD16, ERG25, DAP1, MVD1, ERG29, PDR16, ERG7, IDI1, ERG10, ERG27, ERG28, MOT3, ERG4, ERG6
sulfur compound metabolic process	40 of 424 genes, 9,4%	138 of 7166 genes, 1,9%	4.94737	7.03e-15	STR2, ERG8, ADE3, YAH1, CFD1, MET10, ISA1, MET17, LAP3, THR1, MET3, MET5, DRE2, ISU1, BIO3, MET1, MET13, MET2, MET16, LSC2, ERC1, MET22, CIA2, FAA4, MET8, TAH18, ARO10, HMG1, OPT1, ERG12, HOM2, MVD1, YHR112C, MET14, HOM3, IBA57, SKP2, SAM4, ACS2, CYS4
organic hydroxy compound metabolic process	40 of 424 genes, 9,4%	139 of 7166 genes, 1,9%	4.94737	9.34e-15	CYB5, ERG2, ERG8, ERG5, CYB2, ERG3, ERG11, ERG24, ARE1, SNO1, ERG13, NSG2, DLD2, DAP1, ERG29, ERG7, YEH1, IDI1, ERG28, DLD1, MOT3, ERG4, ERG6, NDE1, ERG26, ARO10, HMG1, ERG12, ERG1, INM1, ERG9, SNZ1, BUD16, PDX3, ERG25, MVD1, PDR16, ARE2, ERG10, ERG27
sulfur amino acid metabolic process	22 of 424 genes, 5,2%	46 of 7166 genes, 0,6%	8.66667	1.5e-12	MET22, STR2, ADE3, MET8, ARO10, MET10, HOM2, MET17, YHR112C, MET14, HOM3, THR1, MET3, LAP3, MET5, MET1, SKP2, MET13, SAM4, MET2, MET16, CYS4
sulfur amino acid biosynthetic process	19 of 424 genes, 4,5%	37 of 7166 genes, 0,5%	9	2.59e-11	MET22, STR2, ADE3, MET8, MET10, HOM2, MET17, YHR112C, MET14, HOM3, THR1, MET3, MET5, MET1, MET13, SAM4, MET2, MET16, CYS4
glutamine family amino acid metabolic process	24 of 424 genes, 5,7%	63 of 7166 genes, 0,9%	6.33333	4.11e-11	ASN1, CPA1, YML096W, ORT1, DUR1,2, SNO1, HIS7, PUT3, CAR2, CPA2, ARG2, GLT1, ARG3, ARG8, CAR1, ARG4, IDH1, ARG1, IDH2, IDP1, TRP3, ARG5,6, AAT1, ARG7
alcohol biosynthetic process	23 of 424 genes, 5,4%	58 of 7166 genes, 0,8%	6.75	5.13e-11	ERG2, ERG8, ERG5, ERG3, ERG11, ERG26, ERG24, ERG13, HMG1, ARO10, ERG12, ERG1, ERG9, ERG25, DAP1, ERG29, ERG7, ERG10, ERG27, ERG28, MOT3, ERG4, ERG6
methionine biosynthetic process	18 of 424 genes, 4,2%	35 of 7166 genes, 0,5%	8.4	1.24e-10	MET22, STR2, ADE3, MET8, MET10, HOM2, MET17, YHR112C, MET14, HOM3, THR1, MET3, MET5, MET1, MET13, SAM4, MET2, MET16
methionine metabolic process	19 of 424 genes, 4,5%	40 of 7166 genes, 0,6%	7.5	1.63e-10	MET22, STR2, ADE3, MET8, ARO10, MET10, HOM2, MET17, YHR112C, MET14, HOM3, THR1, MET3, MET5, MET1, MET13, SAM4, MET2, MET16
serine family amino acid metabolic process	19 of 424 genes, 4,5%	42 of 7166 genes, 0,6%	7.5	4.97e-10	STR2, GCV3, MET10, HOM2, MET17, GLY1, YHR112C, MET14, HOM3, THR1, MET3, GCV2, GCV1, MET5, SAM4, MET2, MET16, SER33, CYS4
arginine metabolic process	13 of 424 genes, 3,1%	19 of 7166 genes, 0,3%	10.3333	2.23e-09	CPA1, ORT1, ARG1, DUR1,2, ARG5,6, CAR2, ARG2, CPA2, ARG3, ARG7, ARG8, CAR1, ARG4
lysine metabolic process	11 of 424 genes, 2,6%	13 of 7166 genes, 0,2%	13	2.4e-09	LYS21, LYS1, HOM3, LYS20, LYS2, HOM2, LYS12, ACO2, LYS9, LYS4, LYS14
lysine biosynthetic process	11 of 424 genes, 2,6%	13 of 7166 genes, 0,2%	13	2.4e-09	LYS21, LYS1, HOM3, LYS20, LYS2, HOM2, LYS12, ACO2, LYS9, LYS4, LYS14
aromatic amino acid family metabolic process	16 of 424 genes, 3,8%	31 of 7166 genes, 0,4%	9.5	2.83e-09	HFD1, TRP2, ARO9, TRP3, ARO3, ARO10, BNA4, WAR1, BNA5, ARO4, ARO8, TRP5, ARO1, ARO2, BNA1, TRP4
alcohol metabolic process	27 of 424 genes, 6,4%	96 of 7166 genes, 1,3%	4.92308	4.66e-09	ERG2, NDE1, ERG8, ERG5, ERG3, ERG11, ERG26, ERG24, ARE1, ERG13, HMG1, ARO10, ERG12, INM1, ERG1, ERG9, ERG25, DAP1, ERG29, ERG7, ARE2, ERG10, ERG27, ERG28, MOT3, ERG4, ERG6
sulfur compound biosynthetic process	24 of 424 genes, 5,7%	77 of 7166 genes, 1,1%	5.18182	6.62e-09	MET22, STR2, ADE3, MET8, ARO10, MET10, HOM2, ISA1, MET17, YHR112C, MET14, HOM3, THR1, MET3, MET5, BIO3, MET1, MET13, SAM4, MET2, MET16, ACS2, ERC1, CYS4
lipid biosynthetic process	40 of 424 genes, 9,4%	214 of 7166 genes, 3,0%	3.13333	5.02e-08	CYB5, ERG2, ERG8, ERG5, ERG3, MGA2, ERG11, ERG24, SCS7, ERG13, LAG1, NSG2, LAC1, OLE1, DAP1, ERG29, NPR1, ERG7, IDI1, ERG28, MCT1, MOT3, SPT23, UPS1, ERG4, DGK1, ERG6, LCB3, ERG26, HMG1, ERG12, ERG1, ERG9, ERG25, ELO1, MVD1, PDR16, ERG10, ERG27, GPI13
lipid metabolic process	52 of 424 genes, 12,3%	343 of 7166 genes, 4,8%	2.5625	1.98e-07	CYB5, ERG2, ERG8, ERG5, ERG3, MGA2, ERG11, ERG24, ARE1, SCS7, ERG13, LAG1, NSG2, LAC1, OLE1, DAP1, ERG29, HFD1, NPR1, ERG7, YEH1, IDI1, ERG28, MCT1, MOT3, YJU3, SPT23, UPS1, ERG4, FRM2, DGK1, ERG6, MET22, FAA4, LCB3, TCB3, ERG26, HMG1, ERG12, DIE2, ERG1, INM1, ERG9, ERG25, ELO1, MVD1, PDR16, ARE2, ERG10, ERG27, GPI13, AFT2
cofactor metabolic process	39 of 424 genes, 9,2%	216 of 7166 genes, 3,0%	3.06667	2.64e-07	ERG8, ADE3, YAH1, HMX1, CFD1, POS5, SNO1, BNA4, PHO8, ISA1, PFK27, NRK1, HFD1, DRE2, ISU1, BIO3, MET1, COQ11, CAB1, LSC2, ERC1, BNA1, CIA2, NDE1, FAA4, MET8, RAP1, TAH18, HMG1, BNA5, ERG12, SNZ1, COX15, BUD16, PDX3, MVD1, IBA57, SAM4, ACS2
cellular lipid metabolic process	49 of 424 genes, 11,6%	318 of 7166 genes, 4,4%	2.63636	3.96e-07	ERG2, ERG8, ERG5, ERG3, MGA2, ERG11, ERG24, ARE1, SCS7, ERG13, LAG1, LAC1, OLE1, DAP1, ERG29, HFD1, NPR1, ERG7, IDI1, ERG28, MCT1, MOT3, YJU3, SPT23, UPS1, ERG4, FRM2, DGK1, ERG6, MET22, FAA4, LCB3, TCB3, ERG26, HMG1, ERG12, DIE2, ERG1, INM1, ERG9, ERG25, ELO1, MVD1, PDR16, ARE2, ERG10, ERG27, GPI13, AFT2
glutamine family amino acid biosynthetic process	14 of 424 genes, 3,3%	30 of 7166 genes, 0,4%	8.25	3.96e-07	CPA1, ORT1, IDH1, ARG1, IDH2, IDP1, ARG5,6, ARG2, CPA2, GLT1, ARG3, ARG7, ARG8, ARG4
arginine biosynthetic process	10 of 424 genes, 2,4%	14 of 7166 genes, 0,2%	12	4.79e-07	CPA1, ORT1, ARG5,6, ARG1, CPA2, ARG2, ARG3, ARG7, ARG8, ARG4
dicarboxylic acid metabolic process	18 of 424 genes, 4,2%	54 of 7166 genes, 0,8%	5.25	9.27e-07	ADE3, ARO3, BNA4, PUT3, ARO4, CAR2, ARO1, HOM2, GLT1, BAT1, ARO2, IDH1, HOM3, IDH2, IDP1, AAT2, AAT1, BNA1
transmembrane transport	62 of 424 genes, 14,6%	472 of 7166 genes, 6,6%	2.21212	1.28e-06	YLR152C, ATO3, YJR124C, QCR9, MCH1, PET9, OLI1, TPN1, ATR1, OAC1, BAP2, SSU1, AQR1, YDL199C, RTC2, LYP1, ESBP6, FET3, FTR1, VBA4, NPR1, AUS1, MEP2, MCH4, GNP1, FUI1, YCR023C, SNQ2, PEX21, MMP1, QCR10, NRT1, ERC1, ORT1, SIT1, DIP5, BAP3, YMC1, GGC1, PHO90, OPT1, COX5A, MUP1, HXT3, QCR8, COX15, AVT4, AGP1, CAN1, CCC2, VHT1, RIP1, YMC2, CYT1, PDR12, PEX5, SMF3, COT1, QDR3, PHO84, AFT2, FMP42
ornithine metabolic process	8 of 424 genes, 1,9%	9 of 7166 genes, 0,1%	19	1.5e-06	ARG5,6, CAR2, ARG2, ARG3, ARG7, ARG8, ARG4, CAR1
branched-chain amino acid biosynthetic process	10 of 424 genes, 2,4%	16 of 7166 genes, 0,2%	12	3.44e-06	LEU4, ILV1, ILV6, LEU1, ILV2, LEU3, HOM2, LEU9, ILV3, BAT1
sulfate assimilation	8 of 424 genes, 1,9%	10 of 7166 genes, 0,1%	19	7.14e-06	MET22, MET14, MET8, MET3, MET5, MET10, MET1, MET16
serine family amino acid biosynthetic process	13 of 424 genes, 3,1%	31 of 7166 genes, 0,4%	7.75	8.8e-06	MET14, STR2, YHR112C, GLY1, MET3, HOM3, MET5, MET10, HOM2, MET16, SER33, MET17, CYS4
biosynthetic process	201 of 424 genes, 47,4%	2468 of 7166 genes, 34,4%	1.37791	1.16e-05	CYB5, ERG2, NUP100, RSC58, DAT1, ERG11, OLI1, POS5, SCS7, BNA4, ARO4, SFG1, SPT6, ISA1, MET17, FKH1, THR1, ILS1, ACO2, MCT1, BIO3, LYS21, ARG5,6, MOT3, MET16, BNA1, CPA1, ORT1, ERG26, UGA3, HMG1, ARO10, CPA2, SKS1, ERG9, SML1, COX15, ROX1, MET14, YHR112C, LYS1, HIS4, IDH2, RSC3, SAM4, GAT1, WHI3, ERG5, BAS1, CFD1, ERG24, HIS3, LAG1, SGF73, LYS20, ARG2, DAP1, TRP4, LEU4, ERG7, IDI1, DRE2, THR4, ME…
cofactor biosynthetic process	26 of 424 genes, 6,1%	125 of 7166 genes, 1,7%	3.58824	1.49e-05	CIA2, ADE3, MET8, YAH1, CFD1, POS5, TAH18, SNO1, BNA4, BNA5, ISA1, SNZ1, PDX3, BUD16, COX15, NRK1, HFD1, DRE2, IBA57, ISU1, MET1, COQ11, CAB1, ACS2, ERC1, BNA1
dicarboxylic acid biosynthetic process	12 of 424 genes, 2,8%	27 of 7166 genes, 0,4%	7	1.52e-05	IDH1, ADE3, IDH2, ARO3, IDP1, BNA4, ARO4, AAT2, ARO1, GLT1, ARO2, BAT1
ion transport	54 of 424 genes, 12,7%	412 of 7166 genes, 5,7%	2.22807	1.91e-05	FRE4, ATO3, QCR9, PET9, OLI1, AIM14, ATR1, OAC1, BAP2, SSU1, AQR1, YDL199C, RTC2, SLY41, PMP2, LYP1, ESBP6, FET3, FRE2, FTR1, VBA4, MEP2, MCH4, GNP1, MMP1, QCR10, UPS1, FAA4, ORT1, PMP1, SIT1, DIP5, BAP3, YMC1, PHO90, COX5A, MUP1, HXT3, QCR8, COX15, AVT4, CAN1, AGP1, PDR16, CCC2, VHT1, RIP1, MDM34, CYT1, SMF3, COT1, PHO84, AFT2, FRE1
lysine biosynthetic process via aminoadipic acid	7 of 424 genes, 1,7%	8 of 7166 genes, 0,1%	17	2.3e-05	LYS21, LYS1, LYS20, LYS2, LYS9, LYS4, LYS14
branched-chain amino acid metabolic process	12 of 424 genes, 2,8%	28 of 7166 genes, 0,4%	7	2.52e-05	LEU4, ILV1, THR1, ILV6, LEU1, ILV2, LEU3, ARO10, HOM2, LEU9, ILV3, BAT1
cellular amino acid catabolic process	16 of 424 genes, 3,8%	53 of 7166 genes, 0,7%	5.42857	4.16e-05	GLY1, GCV3, ILV1, LAP3, GCV2, GCV1, UGA3, ARO10, BNA4, WAR1, BNA5, PUT3, CAR2, AAT1, BAT1, CAR1
cysteine metabolic process	10 of 424 genes, 2,4%	20 of 7166 genes, 0,3%	8	6.4e-05	MET14, STR2, YHR112C, MET3, MET5, MET10, SAM4, MET16, MET17, CYS4
organic acid transmembrane transport	17 of 424 genes, 4,0%	63 of 7166 genes, 0,9%	4.44444	9.83e-05	ATO3, ORT1, DIP5, BAP3, YMC1, OAC1, BAP2, MUP1, RTC2, LYP1, AVT4, AGP1, CAN1, YMC2, GNP1, PDR12, MMP1
organic cyclic compound biosynthetic process	109 of 424 genes, 25,7%	1146 of 7166 genes, 16,0%	1.60625	0.0001	CYB5, ERG2, NUP100, ERG8, RSC58, DAT1, ERG3, MGA2, ERG11, OLI1, GLN3, POS5, HIS7, BNA4, ARO4, NSG2, SFG1, SPT6, ARO1, ISA1, FKH1, REB1, ERG29, TRP3, ERG28, LEU3, BIO3, HIS5, NRM1, ARG5,6, MOT3, UBP10, ERG4, NUP84, ERG6, BNA1, CPA1, TRP2, UGA3, ERG26, ARO3, HMG1, TEA1, CPA2, SKS1, SNZ1, ERG9, PDX3, COX15, ROX1, HIS4, ERG10, FOB1, ARP8, PHO4, YAP7, RSC3, NUT1, TOD6, OAF3, GAT1, AFT2, RTG1, ADE3, ER…
organic acid transport	21 of 424 genes, 5,0%	94 of 7166 genes, 1,3%	3.84615	0.0001	FAA4, ATO3, ORT1, DIP5, BAP3, YMC1, OAC1, BAP2, MUP1, AQR1, RTC2, LYP1, AVT4, AGP1, VBA4, CAN1, VHT1, YMC2, GNP1, PDR12, MMP1
cellular biosynthetic process	193 of 424 genes, 45,5%	2413 of 7166 genes, 33,7%	1.35015	0.00015	ERG2, NUP100, RSC58, DAT1, ERG11, OLI1, POS5, SCS7, BNA4, ARO4, SFG1, SPT6, ISA1, MET17, FKH1, THR1, ILS1, ACO2, MCT1, BIO3, LYS21, ARG5,6, MOT3, MET16, BNA1, CPA1, ORT1, ERG26, UGA3, HMG1, ARO10, CPA2, SKS1, ERG9, SML1, COX15, ROX1, MET14, YHR112C, LYS1, HIS4, IDH2, RSC3, SAM4, GAT1, WHI3, ERG5, BAS1, CFD1, ERG24, HIS3, LAG1, SGF73, LYS20, ARG2, DAP1, TRP4, LEU4, ERG7, IDI1, DRE2, THR4, MET13, A…
organic acid catabolic process	20 of 424 genes, 4,7%	88 of 7166 genes, 1,2%	3.91667	0.00016	GCV3, UGA3, ARO10, BNA4, BNA5, PUT3, CAR2, BAT1, DLD2, CAR1, GLY1, ILV1, LAP3, GCV2, GCV1, ERG10, WAR1, DLD1, AAT2, AAT1
carboxylic acid catabolic process	20 of 424 genes, 4,7%	88 of 7166 genes, 1,2%	3.91667	0.00016	GCV3, UGA3, ARO10, BNA4, BNA5, PUT3, CAR2, BAT1, DLD2, CAR1, GLY1, ILV1, LAP3, GCV2, GCV1, ERG10, WAR1, DLD1, AAT2, AAT1
alpha-amino acid catabolic process	13 of 424 genes, 3,1%	39 of 7166 genes, 0,5%	6.2	0.00022	GLY1, GCV3, ILV1, LAP3, GCV2, GCV1, ARO10, BNA4, PUT3, BNA5, CAR2, AAT1, CAR1
cellular transition metal ion homeostasis	18 of 424 genes, 4,2%	75 of 7166 genes, 1,0%	4.2	0.00028	FRE4, SIT1, HMX1, ICE2, GGC1, IZH3, IZH4, IZH1, FET3, FTR1, FRE2, ERG29, CCC2, ISU1, SMF3, COT1, FRE1, AFT2
cysteine biosynthetic process	9 of 424 genes, 2,1%	18 of 7166 genes, 0,3%	7	0.0003	MET14, STR2, YHR112C, MET3, MET5, MET10, MET16, MET17, CYS4
histidine biosynthetic process	7 of 424 genes, 1,7%	10 of 7166 genes, 0,1%	17	0.00031	HIS5, ADE3, HIS4, HIS2, HIS1, HIS3, HIS7
histidine metabolic process	7 of 424 genes, 1,7%	10 of 7166 genes, 0,1%	17	0.00031	HIS5, ADE3, HIS4, HIS2, HIS1, HIS3, HIS7
imidazole-containing compound metabolic process	7 of 424 genes, 1,7%	10 of 7166 genes, 0,1%	17	0.00031	HIS5, ADE3, HIS4, HIS2, HIS1, HIS3, HIS7
cellular amine metabolic process	13 of 424 genes, 3,1%	40 of 7166 genes, 0,6%	5.16667	0.00031	TRP2, TRP3, LEU3, ARO10, LYS14, BNA4, PUT3, BNA5, SKP2, TRP5, CAR1, TRP4, BNA1
anion transport	31 of 424 genes, 7,3%	194 of 7166 genes, 2,7%	2.7037	0.00037	FAA4, ATO3, ORT1, DIP5, BAP3, PET9, YMC1, ATR1, PHO90, OAC1, BAP2, SSU1, MUP1, AQR1, RTC2, SLY41, LYP1, AVT4, FET3, AGP1, VBA4, CAN1, FTR1, PDR16, VHT1, GNP1, MDM34, MMP1, UPS1, PHO84, AFT2
aromatic amino acid family biosynthetic process	8 of 424 genes, 1,9%	14 of 7166 genes, 0,2%	9.5	0.00038	TRP2, TRP3, ARO3, ARO4, TRP5, ARO1, ARO2, TRP4
anion transmembrane transport	20 of 424 genes, 4,7%	93 of 7166 genes, 1,3%	3.61538	0.00042	ATO3, ORT1, DIP5, BAP3, ATR1, PHO90, OAC1, BAP2, MUP1, RTC2, LYP1, AVT4, FET3, AGP1, CAN1, FTR1, GNP1, MMP1, PHO84, AFT2
amine metabolic process	13 of 424 genes, 3,1%	41 of 7166 genes, 0,6%	5.16667	0.00043	TRP2, TRP3, LEU3, ARO10, LYS14, BNA4, PUT3, BNA5, SKP2, TRP5, CAR1, TRP4, BNA1
metabolic process	301 of 424 genes, 71,0%	4286 of 7166 genes, 59,8%	1.18729	0.00067	CYB5, ERG2, ERG11, IST3, AIM14, BNA4, LOS1, SPT6, MET17, CAR1, THR1, ILS1, LYS21, DBF20, QCR10, CPA1, UGA3, HMG1, ARO10, OPT1, QCR8, COX15, ROX1, MET14, YHR112C, LYS1, CYC1, SRY1, ARR2, SKP2, SAM4, FRE1, WHI3, ERG5, BAS1, HIS3, SGF73, LYS20, DAP1, FET3, FIR1, DRE2, DLD1, ARG7, PCL5, YML096W, PXP2, SCM4, ERG12, ILV3, BUD16, CWH41, PDR16, HOM3, GZF3, CUP1-2, YCK3, POP6, AAT2, LEU9, PHO84, SPL2, ASN…
homoserine metabolic process	8 of 424 genes, 1,9%	15 of 7166 genes, 0,2%	9.5	0.00078	STR2, YHR112C, THR1, HOM3, HOM2, MET2, MET17, CYS4
amino acid transport	15 of 424 genes, 3,5%	57 of 7166 genes, 0,8%	4.375	0.00082	CAN1, VBA4, AGP1, ORT1, DIP5, BAP3, GNP1, YMC1, MMP1, BAP2, MUP1, AQR1, RTC2, LYP1, AVT4
organic substance biosynthetic process	191 of 424 genes, 45,0%	2432 of 7166 genes, 33,9%	1.32743	0.00082	CYB5, ERG2, NUP100, RSC58, DAT1, ERG11, OLI1, POS5, SCS7, BNA4, ARO4, SFG1, SPT6, ISA1, MET17, FKH1, THR1, ILS1, ACO2, MCT1, BIO3, LYS21, ARG5,6, MOT3, MET16, BNA1, CPA1, ORT1, ERG26, UGA3, HMG1, ARO10, CPA2, SKS1, ERG9, SML1, COX15, ROX1, MET14, YHR112C, LYS1, HIS4, IDH2, RSC3, SAM4, GAT1, WHI3, ERG5, BAS1, ERG24, HIS3, LAG1, SGF73, LYS20, ARG2, DAP1, TRP4, LEU4, ERG7, IDI1, THR4, MET13, ARG7, P…
isopentenyl diphosphate biosynthetic process	5 of 424 genes, 1,2%	5 of 7166 genes, 0,1%	12	0.00088	MVD1, ERG8, ERG12, IDI1, HMG1
carboxylic acid transport	19 of 424 genes, 4,5%	91 of 7166 genes, 1,3%	3.46154	0.00134	FAA4, ATO3, ORT1, DIP5, BAP3, YMC1, OAC1, BAP2, MUP1, AQR1, RTC2, LYP1, AVT4, AGP1, VBA4, CAN1, VHT1, GNP1, MMP1
ion transmembrane transport	34 of 424 genes, 8,0%	242 of 7166 genes, 3,4%	2.35294	0.0022	ATO3, QCR9, OLI1, ATR1, OAC1, BAP2, RTC2, LYP1, ESBP6, FET3, FTR1, MEP2, MCH4, GNP1, MMP1, QCR10, ORT1, BAP3, DIP5, PHO90, COX5A, MUP1, QCR8, COX15, AVT4, CAN1, AGP1, CCC2, RIP1, CYT1, SMF3, COT1, PHO84, AFT2
coenzyme metabolic process	27 of 424 genes, 6,4%	169 of 7166 genes, 2,4%	2.66667	0.00223	FAA4, NDE1, ERG8, ADE3, YAH1, POS5, RAP1, SNO1, HMG1, BNA4, BNA5, PHO8, ERG12, SNZ1, PDX3, BUD16, PFK27, NRK1, MVD1, HFD1, COQ11, SAM4, CAB1, ACS2, LSC2, ERC1, BNA1
transition metal ion homeostasis	18 of 424 genes, 4,2%	86 of 7166 genes, 1,2%	3.5	0.0025	FRE4, SIT1, HMX1, ICE2, GGC1, IZH3, IZH4, IZH1, FET3, FTR1, FRE2, ERG29, CCC2, ISU1, SMF3, COT1, FRE1, AFT2
monocarboxylic acid metabolic process	29 of 424 genes, 6,8%	191 of 7166 genes, 2,7%	2.51852	0.00269	ASN1, FAA4, NDE1, YML096W, PYC2, CYB2, ERG3, MGA2, UGA3, RAP1, SCS7, ARO10, BNA5, ISA1, DLD2, OLE1, ELO1, ERG25, PFK27, ERG10, IDP1, MCT1, BIO3, DLD1, SPT23, AAT2, ACS2, AAT1, FRM2
cellular iron ion homeostasis	13 of 424 genes, 3,1%	48 of 7166 genes, 0,7%	4.42857	0.00325	FRE4, ERG29, FRE2, FTR1, CCC2, SIT1, HMX1, GGC1, ISU1, SMF3, AFT2, FRE1, FET3
threonine metabolic process	6 of 424 genes, 1,4%	9 of 7166 genes, 0,1%	14	0.00373	GLY1, THR4, ILV1, THR1, HOM3, HOM2
cation transport	34 of 424 genes, 8,0%	248 of 7166 genes, 3,5%	2.28571	0.00386	FRE4, ATO3, QCR9, OLI1, ATR1, BAP2, YDL199C, PMP2, LYP1, FET3, FRE2, FTR1, MEP2, GNP1, QCR10, FAA4, PMP1, ORT1, YMC1, COX5A, MUP1, HXT3, QCR8, COX15, AVT4, CAN1, AGP1, CCC2, RIP1, CYT1, SMF3, COT1, PHO84, FRE1
amino acid transmembrane transport	12 of 424 genes, 2,8%	42 of 7166 genes, 0,6%	4.66667	0.00429	CAN1, AGP1, ORT1, DIP5, BAP3, GNP1, BAP2, MMP1, MUP1, RTC2, LYP1, AVT4
tryptophan metabolic process	8 of 424 genes, 1,9%	18 of 7166 genes, 0,3%	6.33333	0.00455	BNA5, TRP5, TRP2, TRP3, BNA1, ARO10, TRP4, BNA4
indolalkylamine metabolic process	8 of 424 genes, 1,9%	18 of 7166 genes, 0,3%	6.33333	0.00455	BNA5, TRP5, TRP2, TRP3, BNA1, ARO10, TRP4, BNA4
indole-containing compound metabolic process	8 of 424 genes, 1,9%	18 of 7166 genes, 0,3%	6.33333	0.00455	BNA5, TRP5, TRP2, TRP3, BNA1, ARO10, TRP4, BNA4
small molecule catabolic process	22 of 424 genes, 5,2%	126 of 7166 genes, 1,8%	2.88889	0.00466	GCV3, UGA3, DUR1,2, ARO10, BNA4, BNA5, PUT3, CAR2, INM1, BAT1, DLD2, CAR1, GLY1, ILV1, LAP3, GCV2, GCV1, ERG10, WAR1, DLD1, AAT2, AAT1
cellular metabolic process	284 of 424 genes, 67,0%	4060 of 7166 genes, 56,7%	1.18166	0.00605	ERG2, ERG11, IST3, BNA4, LOS1, SPT6, MET17, CAR1, THR1, ILS1, LYS21, DBF20, QCR10, CPA1, UGA3, HMG1, ARO10, OPT1, QCR8, COX15, ROX1, MET14, YHR112C, LYS1, CYC1, SRY1, SKP2, SAM4, WHI3, ERG5, BAS1, HIS3, SGF73, LYS20, DAP1, FIR1, DRE2, DLD1, ARG7, PCL5, YML096W, SCM4, ERG12, ILV3, BUD16, CWH41, PDR16, HOM3, GZF3, CUP1-2, YCK3, POP6, AAT2, LEU9, PHO84, SPL2, ASN1, ERG8, PHO11, ERG3, GLN3, DDR48, CA…
L-amino acid transport	10 of 424 genes, 2,4%	30 of 7166 genes, 0,4%	6	0.00608	CAN1, ORT1, DIP5, BAP3, YMC1, BAP2, MMP1, MUP1, AVT4, LYP1
carboxylic acid transmembrane transport	14 of 424 genes, 3,3%	59 of 7166 genes, 0,8%	4.125	0.00742	CAN1, ATO3, AGP1, ORT1, DIP5, BAP3, GNP1, MMP1, OAC1, BAP2, MUP1, RTC2, LYP1, AVT4
L-alpha-amino acid transmembrane transport	9 of 424 genes, 2,1%	26 of 7166 genes, 0,4%	5.25	0.01293	CAN1, ORT1, DIP5, BAP3, BAP2, MMP1, MUP1, AVT4, LYP1
ornithine biosynthetic process	4 of 424 genes, 0,9%	4 of 7166 genes, 0,1%	9	0.01512	ARG5,6, ARG2, ARG7, ARG8
chorismate biosynthetic process	4 of 424 genes, 0,9%	4 of 7166 genes, 0,1%	9	0.01512	ARO4, ARO1, ARO2, ARO3
isopentenyl diphosphate biosynthetic process, mevalonate pathway	4 of 424 genes, 0,9%	4 of 7166 genes, 0,1%	9	0.01512	MVD1, ERG8, ERG12, HMG1
cellular ketone metabolic process	13 of 424 genes, 3,1%	55 of 7166 genes, 0,8%	3.875	0.01675	HFD1, YAH1, MGA2, LEU3, LYS14, BNA4, PUT3, BNA5, SKP2, COQ11, SPT23, FRM2, CAR1
leucine metabolic process	6 of 424 genes, 1,4%	11 of 7166 genes, 0,2%	7	0.01856	LEU4, LEU9, BAT1, LEU1, LEU3, ARO10
nitrogen cycle metabolic process	6 of 424 genes, 1,4%	11 of 7166 genes, 0,2%	7	0.01856	CPA1, ARG1, CPA2, ARG3, GLN3, DUR1,2
cellular metal ion homeostasis	18 of 424 genes, 4,2%	100 of 7166 genes, 1,4%	3	0.02325	FRE4, SIT1, HMX1, ICE2, GGC1, IZH3, IZH4, IZH1, FET3, FTR1, FRE2, ERG29, CCC2, ISU1, SMF3, COT1, FRE1, AFT2
iron-sulfur cluster assembly	8 of 424 genes, 1,9%	22 of 7166 genes, 0,3%	6.33333	0.02694	CIA2, YAH1, CFD1, DRE2, TAH18, IBA57, ISU1, ISA1
metallo-sulfur cluster assembly	8 of 424 genes, 1,9%	22 of 7166 genes, 0,3%	6.33333	0.02694	CIA2, YAH1, CFD1, DRE2, TAH18, IBA57, ISU1, ISA1
cellular respiration	19 of 424 genes, 4,5%	111 of 7166 genes, 1,5%	3	0.02876	MIX17, ACO1, QCR9, PET9, COX5A, DLD2, QCR8, TAR1, IDH1, RIP1, CYC1, IDH2, IDP1, ACO2, CYT1, GDS1, QCR10, LSC2, CIR2
iron ion homeostasis	13 of 424 genes, 3,1%	58 of 7166 genes, 0,8%	3.875	0.03094	FRE4, ERG29, FRE2, FTR1, CCC2, SIT1, HMX1, GGC1, ISU1, SMF3, AFT2, FRE1, FET3
organic anion transport	24 of 424 genes, 5,7%	163 of 7166 genes, 2,3%	2.47826	0.03479	FAA4, ATO3, ORT1, DIP5, BAP3, PET9, YMC1, OAC1, BAP2, MUP1, AQR1, RTC2, SLY41, LYP1, AVT4, AGP1, VBA4, CAN1, PDR16, VHT1, GNP1, MDM34, MMP1, UPS1
glutamate metabolic process	7 of 424 genes, 1,7%	17 of 7166 genes, 0,2%	8.5	0.03499	PUT3, IDH1, CAR2, IDH2, GLT1, AAT1, IDP1
acyl-CoA metabolic process	7 of 424 genes, 1,7%	17 of 7166 genes, 0,2%	8.5	0.03499	MVD1, FAA4, ERG8, ERG12, ACS2, LSC2, HMG1
isoprenoid biosynthetic process	7 of 424 genes, 1,7%	17 of 7166 genes, 0,2%	8.5	0.03499	MVD1, ERG8, ERG12, IDI1, ERG9, ERG13, HMG1
thioester metabolic process	7 of 424 genes, 1,7%	17 of 7166 genes, 0,2%	8.5	0.03499	MVD1, FAA4, ERG8, ERG12, ACS2, LSC2, HMG1
homocysteine metabolic process	6 of 424 genes, 1,4%	12 of 7166 genes, 0,2%	7	0.03527	STR2, YHR112C, LAP3, SAM4, MET17, CYS4
leucine biosynthetic process	5 of 424 genes, 1,2%	8 of 7166 genes, 0,1%	12	0.04277	LEU4, LEU9, BAT1, LEU1, LEU3
urea metabolic process	5 of 424 genes, 1,2%	8 of 7166 genes, 0,1%	12	0.04277	CPA1, ARG1, CPA2, ARG3, DUR1,2
pyridine-containing compound biosynthetic process	9 of 424 genes, 2,1%	30 of 7166 genes, 0,4%	5.25	0.04788	POS5, SNO1, BNA4, BNA5, SNZ1, PDX3, BUD16, BNA1, NRK1

## Sheet: Up in L+M-
GO terms in biological process for genes induced in host cells with eliminated M-2 virus
Terms from the Process Ontology of gene association, with p-value <= 0,05
Gene Ontology term	Cluster frequency	Genome frequency	Fold enrichment	Corrected P-value	Genes annotated to the term
ribosome biogenesis	118 of 239 genes, 49,4%	475 of 7166 genes, 6,6%	7.48485	1.66e-75	RIX1, RSA4, PNO1, NOP1, MRD1, HAS1, RPC10, REI1, CGR1, SQT1, RRP1, ESF1, MAK11, RPA12, RRP15, NOG2, RRP5, EFG1, REX4, NOB1, DBP10, BMS1, NOP6, RLP24, RRP8, MTR2, TSR1, RPA34, UTP30, NSA2, MAK16, NOG1, RPS17A, RPF1, RRP12, TSR2, FCF2, POP5, KRI1, HCA4, GAR1, PXR1, FAL1, PWP1, NUG1, SPT4, DBP3, RRS1, RPC19, LCP5, KRE33, RPF2, ARX1, NOP19, NOP8, YVH1, NMD3, BUD20, BMT5, DBP7, NHP2, DHR2, BUD22, YAR1…
ribonucleoprotein complex biogenesis	124 of 239 genes, 51,9%	573 of 7166 genes, 8,0%	6.4875	2.15e-72	RIX1, RPL38, RSA4, PNO1, NOP1, MRD1, HAS1, RPC10, REI1, CGR1, SQT1, RRP1, ESF1, MAK11, RPA12, RRP15, NOG2, RRP5, EFG1, REX4, NOB1, DBP10, BMS1, NOP6, RLP24, RRP8, MTR2, TSR1, RPA34, UTP30, NSA2, MAK16, NOG1, RPS17A, RPF1, RRP12, TSR2, FCF2, POP5, TIF11, KRI1, HCA4, GAR1, PXR1, FAL1, PWP1, NUG1, SPT4, SME1, DBP3, RRS1, SMX2, RPC19, LCP5, KRE33, RPF2, ARX1, NOP19, NOP8, YVH1, NMD3, BUD20, BMT5, CAF…
ncRNA processing	99 of 239 genes, 41,4%	471 of 7166 genes, 6,6%	6.27273	1.37e-53	RIX1, PNO1, NOP1, MRD1, HAS1, NCS6, CGR1, URM1, DUS1, RRP1, ESF1, MAK11, RRP15, TRM11, RRP5, GCD14, EFG1, REX4, NOB1, DBP10, BMS1, NOP6, RRP8, TSR1, UTP30, LHP1, NSA2, MAK16, NOG1, NCL1, RPF1, RRP12, TSR2, FCF2, POP5, KRI1, HCA4, GAR1, PXR1, FAL1, PWP1, NUG1, SPT4, DBP3, RRS1, SMM1, LCP5, KRE33, RPF2, NOP19, NOP8, TRM8, BMT5, DBP7, NHP2, DHR2, BUD22, TRM13, MAK5, NOP10, RNT1, MPP6, TIF6, NOP53, Y…
rRNA processing	88 of 239 genes, 36,8%	351 of 7166 genes, 4,9%	7.5102	1.49e-53	RIX1, PNO1, NOP1, MRD1, HAS1, CGR1, RRP1, ESF1, MAK11, RRP15, RRP5, EFG1, REX4, NOB1, DBP10, BMS1, NOP6, RRP8, TSR1, UTP30, NSA2, MAK16, NOG1, RPF1, RRP12, TSR2, FCF2, POP5, KRI1, HCA4, GAR1, PXR1, FAL1, PWP1, NUG1, SPT4, DBP3, RRS1, LCP5, KRE33, RPF2, NOP19, NOP8, BMT5, DBP7, NHP2, DHR2, BUD22, MAK5, NOP10, RNT1, MPP6, TIF6, NOP53, YTM1, MRT4, EMG1, BUD23, NOP7, NOP4, DIM1, LOC1, DBP8, DBP2, NOP…
ncRNA metabolic process	108 of 239 genes, 45,2%	586 of 7166 genes, 8,2%	5.5122	2.49e-53	RIX1, PNO1, NOP1, MRD1, HAS1, RPC10, NCS6, CGR1, URM1, DUS1, RRP1, ESF1, MAK11, RPA12, RPC31, RRP15, TRM11, RRP5, GCD14, EFG1, RPC11, REX4, NOB1, DBP10, BMS1, NOP6, RRP8, TSR1, RPA34, UTP30, LHP1, NSA2, MAK16, NOG1, NCL1, RPF1, RRP12, TSR2, FCF2, POP5, KRI1, HCA4, GAR1, PXR1, FAL1, PWP1, NUG1, SPT4, DBP3, RRS1, SMM1, RPC19, LCP5, KRE33, RPF2, NOP19, NOP8, TRM8, BMT5, DBP7, NHP2, DHR2, BUD22, TRM1…
rRNA metabolic process	90 of 239 genes, 37,7%	397 of 7166 genes, 5,5%	6.85455	7.55e-51	RIX1, PNO1, NOP1, MRD1, HAS1, CGR1, RRP1, ESF1, MAK11, RPA12, RRP15, RRP5, EFG1, REX4, NOB1, DBP10, BMS1, NOP6, RRP8, TSR1, RPA34, UTP30, NSA2, MAK16, NOG1, RPF1, RRP12, TSR2, FCF2, POP5, KRI1, HCA4, GAR1, PXR1, FAL1, PWP1, NUG1, SPT4, DBP3, RRS1, LCP5, KRE33, RPF2, NOP19, NOP8, BMT5, DBP7, NHP2, DHR2, BUD22, MAK5, NOP10, RNT1, MPP6, TIF6, NOP53, YTM1, MRT4, EMG1, BUD23, NOP7, NOP4, DIM1, DBP8, L…
RNA processing	101 of 239 genes, 42,3%	656 of 7166 genes, 9,2%	4.59783	1.91e-41	RIX1, PNO1, NOP1, MRD1, HAS1, NCS6, CGR1, URM1, DUS1, RRP1, ESF1, MAK11, RRP15, TRM11, RRP5, GCD14, EFG1, REX4, NOB1, DBP10, BMS1, NOP6, RRP8, TSR1, UTP30, LHP1, NSA2, MAK16, NOG1, NCL1, RPF1, RRP12, TSR2, FCF2, POP5, KRI1, HCA4, GAR1, PXR1, FAL1, PWP1, NUG1, SPT4, SME1, DBP3, RRS1, SMX2, SMM1, LCP5, KRE33, RPF2, NOP19, NOP8, TRM8, BMT5, DBP7, NHP2, DHR2, BUD22, TRM13, MAK5, NOP10, RNT1, MPP6, TI…
ribosomal large subunit biogenesis	47 of 239 genes, 19,7%	120 of 7166 genes, 1,7%	11.5882	2.08e-36	RIX1, RSA4, DBP7, NHP2, HAS1, REI1, BRX1, SQT1, MAK5, TIF6, MAK11, NOP53, RRP15, RSA1, LSG1, YTM1, MRT4, RRP5, NOP7, ALB1, NOP4, REX4, LOC1, DBP10, NOP16, RLP24, SDA1, RRP8, UTP30, NOG1, MAK16, NSA2, RPF1, SPB1, EBP2, NUG1, RRS1, DBP3, RRP14, IPI1, RPF2, NOP15, IPI3, NOP8, YVH1, NIP7, PUF6
cellular component biogenesis	128 of 239 genes, 53,6%	1289 of 7166 genes, 18,0%	2.97778	7.49e-34	RIX1, RPL38, RSA4, NOP1, HAS1, REI1, CGR1, SQT1, ESF1, COX19, RPA12, NOG2, GIM4, RRP5, REX4, BMS1, NOP6, RLP24, MTR2, TSR1, RPA34, MAK16, RPS17A, TSR2, FCF2, HCA4, GAR1, PXR1, PWP1, NUG1, SME1, DBP3, SMX2, KRE33, ARX1, NOP8, NMD3, CAF20, DBP7, NHP2, DHR2, BUD22, LTV1, BRX1, MAK5, RNT1, MPP6, TIF6, BCD1, CIC1, YTM1, LSG1, EMG1, ALB1, NOP7, LOC1, NOP16, DBP2, SDA1, FPR4, KNH1, EBP2, NOP56, IPI1, RP…
ribosomal small subunit biogenesis	45 of 239 genes, 18,8%	147 of 7166 genes, 2,1%	8.95238	3.26e-29	PNO1, MRD1, HAS1, DHR2, BUD22, YAR1, LTV1, EMG1, BUD23, RRP5, NOP7, EFG1, DIM1, DBP8, LOC1, NOB1, BMS1, NOP6, TSR1, UTP30, RPS17A, TSR2, RRP12, SAS10, FCF2, IMP3, KRI1, FYV7, NSR1, RPS10A, BFR2, FAL1, TMA23, RRS1, RRP14, UTP23, UTP11, LCP5, KRE33, ENP2, NOP19, FAP7, FAF1, KRR1, SOF1
maturation of SSU-rRNA	36 of 239 genes, 15,1%	120 of 7166 genes, 1,7%	8.88235	1.7e-22	PNO1, MRD1, HAS1, DHR2, BUD22, EMG1, BUD23, RRP5, NOP7, EFG1, DIM1, DBP8, LOC1, NOB1, BMS1, TSR1, UTP30, TSR2, RRP12, SAS10, FCF2, FYV7, KRI1, BFR2, FAL1, RRS1, UTP23, UTP11, LCP5, ENP2, KRE33, NOP19, FAP7, FAF1, KRR1, SOF1
maturation of SSU-rRNA from tricistronic rRNA transcript (SSU-rRNA, 5,8S rRNA, LSU-rRNA)	34 of 239 genes, 14,2%	108 of 7166 genes, 1,5%	9.46667	6.77e-22	PNO1, MRD1, HAS1, DHR2, EMG1, BUD23, RRP5, NOP7, EFG1, DIM1, DBP8, LOC1, NOB1, BMS1, TSR1, UTP30, TSR2, RRP12, SAS10, FCF2, FYV7, KRI1, BFR2, FAL1, RRS1, UTP23, UTP11, LCP5, ENP2, NOP19, FAP7, FAF1, KRR1, SOF1
RNA metabolic process	119 of 239 genes, 49,8%	1533 of 7166 genes, 21,4%	2.3271	3.56e-20	RIX1, PNO1, NOP1, MRD1, HAS1, RPC10, NCS6, OPI1, CGR1, URM1, HMT1, DUS1, RRP1, ESF1, THI2, MAK11, RPA12, RPC31, RRP15, TRM11, RRP5, GCD14, EFG1, RPC11, REX4, NOB1, DBP10, BMS1, NOP6, RRP8, TSR1, RPA34, UTP30, LHP1, NSA2, MAK16, NOG1, NCL1, RPF1, RRP12, TSR2, FCF2, POP5, KRI1, HCA4, GAR1, PXR1, FAL1, PWP1, NUG1, SPT4, SME1, DBP3, RRS1, SMX2, SMM1, RPC19, EGD1, LCP5, KRE33, RPF2, NOP19, NOP8, TRM8,…
maturation of 5,8S rRNA	30 of 239 genes, 12,6%	89 of 7166 genes, 1,2%	10.5	4.68e-20	PNO1, LRP1, MRD1, NSA2, MAK16, RPF1, SAS10, FCF2, SPB1, MAK5, KRI1, MPP6, TIF6, MAK11, RRS1, RRP15, DBP3, UTP23, UTP11, LCP5, YTM1, RPF2, EMG1, NOP19, BUD23, RRP5, DBP8, LOC1, DBP10, KRR1
cellular aromatic compound metabolic process	141 of 239 genes, 59,0%	2114 of 7166 genes, 29,5%	2	4.01e-19	RIX1, NOP1, HAS1, OPI1, CGR1, URM1, HMT1, DUS1, ESF1, RPA12, PHO3, RRP5, AAH1, RPC11, REX4, BMS1, THI20, NOP6, RLP24, TSR1, RPA34, MAK16, NCL1, TSR2, FCF2, HCA4, GAR1, GUA1, PXR1, PWP1, NUG1, SME1, DBP3, SMX2, SMM1, KRE33, URA7, NOP8, DBP7, NHP2, DHR2, BUD22, MAK5, RNT1, MPP6, IMD4, TIF6, BCD1, YTM1, EMG1, NOP7, RRT14, LOC1, NOP16, DBP2, RKI1, NRG1, EBP2, DUT1, PHD1, RMT2, NOP56, IPI1, RPB8, FAP7…
maturation of 5,8S rRNA from tricistronic rRNA transcript (SSU-rRNA, 5,8S rRNA, LSU-rRNA)	29 of 239 genes, 12,1%	88 of 7166 genes, 1,2%	10.0833	5.33e-19	PNO1, LRP1, MRD1, NSA2, MAK16, RPF1, SAS10, FCF2, SPB1, MAK5, KRI1, MPP6, TIF6, MAK11, RRS1, RRP15, DBP3, UTP23, UTP11, LCP5, RPF2, EMG1, NOP19, BUD23, RRP5, DBP8, LOC1, DBP10, KRR1
maturation of LSU-rRNA	24 of 239 genes, 10,0%	55 of 7166 genes, 0,8%	12.5	8.24e-19	DBP7, NHP2, UTP30, HAS1, NSA2, MAK16, RPF1, SPB1, MAK5, NUG1, TIF6, NOP53, MAK11, RRP15, DBP3, IPI1, YTM1, RPF2, RRP5, NOP7, NOP8, NOP4, NIP7, DBP10
heterocycle metabolic process	141 of 239 genes, 59,0%	2129 of 7166 genes, 29,7%	1.98653	8.41e-19	RIX1, NOP1, HAS1, OPI1, CGR1, URM1, HMT1, DUS1, ESF1, RPA12, PHO3, RRP5, AAH1, RPC11, REX4, BMS1, THI20, NOP6, RLP24, TSR1, RPA34, MAK16, NCL1, TSR2, FCF2, HCA4, GAR1, GUA1, PXR1, PWP1, NUG1, SME1, DBP3, SMX2, SMM1, KRE33, URA7, NOP8, DBP7, NHP2, DHR2, BUD22, MAK5, RNT1, MPP6, IMD4, TIF6, BCD1, YTM1, EMG1, NOP7, RRT14, LOC1, NOP16, DBP2, RKI1, NRG1, EBP2, DUT1, PHD1, RMT2, NOP56, IPI1, RPB8, FAP7…
nucleobase-containing compound metabolic process	136 of 239 genes, 56,9%	2030 of 7166 genes, 28,3%	2.0106	3.67e-18	RIX1, NOP1, HAS1, OPI1, CGR1, URM1, HMT1, DUS1, ESF1, RPA12, RRP5, AAH1, RPC11, REX4, BMS1, NOP6, RLP24, TSR1, RPA34, MAK16, NCL1, TSR2, FCF2, HCA4, GAR1, GUA1, PXR1, PWP1, NUG1, SME1, DBP3, SMX2, SMM1, KRE33, URA7, NOP8, DBP7, NHP2, DHR2, BUD22, MAK5, RNT1, MPP6, IMD4, TIF6, BCD1, YTM1, EMG1, RRT14, NOP7, LOC1, NOP16, DBP2, RKI1, NRG1, EBP2, DUT1, PHD1, RMT2, NOP56, IPI1, RPB8, FAP7, RRB1, CBF5,…
organic cyclic compound metabolic process	141 of 239 genes, 59,0%	2189 of 7166 genes, 30,5%	1.93443	1.5e-17	RIX1, NOP1, HAS1, OPI1, CGR1, URM1, HMT1, DUS1, ESF1, RPA12, PHO3, RRP5, AAH1, RPC11, REX4, BMS1, THI20, NOP6, RLP24, TSR1, RPA34, MAK16, NCL1, TSR2, FCF2, HCA4, GAR1, GUA1, PXR1, PWP1, NUG1, SME1, DBP3, SMX2, SMM1, KRE33, URA7, NOP8, DBP7, NHP2, DHR2, BUD22, MAK5, RNT1, MPP6, IMD4, TIF6, BCD1, YTM1, EMG1, NOP7, RRT14, LOC1, NOP16, DBP2, RKI1, NRG1, EBP2, DUT1, PHD1, RMT2, NOP56, IPI1, RPB8, FAP7…
maturation of LSU-rRNA from tricistronic rRNA transcript (SSU-rRNA, 5,8S rRNA, LSU-rRNA)	21 of 239 genes, 8,8%	44 of 7166 genes, 0,6%	14.6667	2.99e-17	DBP7, HAS1, NSA2, MAK16, RPF1, SPB1, MAK5, NUG1, TIF6, NOP53, MAK11, RRP15, DBP3, IPI1, RPF2, RRP5, NOP7, NOP8, NOP4, NIP7, DBP10
gene expression	136 of 239 genes, 56,9%	2127 of 7166 genes, 29,7%	1.91582	3.68e-16	RIX1, RPL38, NOP1, HAS1, OPI1, CGR1, TMA19, URM1, HMT1, DUS1, ESF1, RPA12, RRP5, RPC11, REX4, BMS1, NOP6, RLP24, MTR2, TSR1, RPA34, MAK16, RPS17A, NCL1, TSR2, FCF2, HCA4, GAR1, PXR1, PWP1, NUG1, RPL41A, SME1, DBP3, SMX2, SMM1, KRE33, NOP8, RPL21A, CAF20, DBP7, NHP2, DHR2, BUD22, MAK5, RNT1, MPP6, TIF6, YTM1, EMG1, RRT14, NOP7, LOC1, NOP16, DBP2, NRG1, EBP2, SPC1, PHD1, NOP56, IPI1, RPB8, FAP7, RR…
cellular nitrogen compound metabolic process	159 of 239 genes, 66,5%	2786 of 7166 genes, 38,9%	1.70951	1.03e-15	RIX1, RPL38, NOP1, HAS1, OPI1, CGR1, TMA19, URM1, HMT1, DUS1, ESF1, RPA12, PHO3, RRP5, AAH1, RPC11, REX4, BMS1, THI20, NOP6, RLP24, TSR1, RPA34, MAK16, RPS17A, NCL1, TSR2, FCF2, HCA4, GAR1, GUA1, PXR1, PWP1, NUG1, SPE4, RPL41A, SME1, DBP3, SMX2, SMM1, KRE33, URA7, NOP8, RPL21A, CAF20, DBP7, NHP2, DHR2, BUD22, MAK5, RNT1, MPP6, IMD4, TIF6, BCD1, YTM1, EMG1, NOP7, RRT14, LOC1, NOP16, DBP2, RKI1, NR…
nucleic acid metabolic process	121 of 239 genes, 50,6%	1787 of 7166 genes, 24,9%	2.03213	2.31e-15	RIX1, PNO1, NOP1, MRD1, HAS1, RPC10, NCS6, OPI1, CGR1, URM1, HMT1, DUS1, RRP1, ESF1, THI2, MAK11, RPA12, RPC31, RRP15, TRM11, RRP5, GCD14, EFG1, RPC11, REX4, NOB1, DBP10, BMS1, NOP6, RLP24, RRP8, TSR1, RPA34, UTP30, LHP1, NSA2, MAK16, NOG1, NCL1, RPF1, RRP12, TSR2, FCF2, POP5, KRI1, HCA4, GAR1, PXR1, FAL1, PWP1, NUG1, SPT4, SME1, DBP3, RRS1, SMX2, SMM1, RPC19, EGD1, LCP5, KRE33, RPF2, NOP19, NOP8…
cleavage involved in rRNA processing	24 of 239 genes, 10,0%	81 of 7166 genes, 1,1%	9.09091	3.55e-14	PNO1, NHP2, TSR1, LRP1, MRD1, SAS10, FCF2, NOP10, KRI1, MPP6, RRS1, DBP3, UTP23, UTP11, LCP5, EMG1, NOP19, BUD23, RRP5, LOC1, DBP8, NOB1, BMS1, KRR1
nitrogen compound metabolic process	162 of 239 genes, 67,8%	2982 of 7166 genes, 41,6%	1.62981	6.81e-14	RIX1, RPL38, NOP1, HAS1, OPI1, CGR1, TMA19, URM1, HMT1, DUS1, ESF1, RPA12, PHO3, RRP5, AAH1, RPC11, REX4, BMS1, RLP24, THI20, NOP6, TSR1, RPA34, MAK16, RPS17A, NCL1, TSR2, FCF2, HCA4, GAR1, GUA1, PXR1, PWP1, NUG1, SPE4, RPL41A, SME1, DBP3, SMX2, SMM1, KRE33, URA7, NOP8, RPL21A, CAF20, DBP7, NHP2, DHR2, BUD22, MAK5, RNT1, MPP6, IMD4, TIF6, BCD1, YTM1, EMG1, NOP7, RRT14, IRC7, LOC1, NOP16, DBP2, RK…
ribosomal subunit export from nucleus	18 of 239 genes, 7,5%	48 of 7166 genes, 0,7%	10.7143	3.01e-12	RIX1, SDA1, MTR2, NOG1, YAR1, RPF1, LTV1, NUG1, TIF6, NOP53, RRS1, NOG2, LSG1, ARX1, BUD23, BUD20, NMD3, ECM1
establishment of ribosome localization	18 of 239 genes, 7,5%	48 of 7166 genes, 0,7%	10.7143	3.01e-12	RIX1, SDA1, MTR2, NOG1, YAR1, RPF1, LTV1, NUG1, TIF6, NOP53, RRS1, NOG2, LSG1, ARX1, BUD23, BUD20, NMD3, ECM1
ribosome assembly	22 of 239 genes, 9,2%	79 of 7166 genes, 1,1%	8.36364	3.26e-12	RIX1, RSA4, RLP24, MRD1, RPS17A, RPF1, BRX1, SQT1, NSR1, RPS10A, TIF6, MAK11, RSA1, IPI1, LSG1, RPF2, MRT4, RRP5, IPI3, YVH1, NIP7, REX4
ribosome localization	18 of 239 genes, 7,5%	49 of 7166 genes, 0,7%	10.7143	4.62e-12	RIX1, SDA1, MTR2, NOG1, YAR1, RPF1, LTV1, NUG1, TIF6, NOP53, RRS1, NOG2, LSG1, ARX1, BUD23, BUD20, NMD3, ECM1
endonucleolytic cleavage involved in rRNA processing	19 of 239 genes, 7,9%	58 of 7166 genes, 0,8%	9.875	9.25e-12	PNO1, TSR1, MRD1, SAS10, FCF2, KRI1, RRS1, DBP3, UTP23, UTP11, LCP5, EMG1, BUD23, NOP19, RRP5, LOC1, DBP8, KRR1, BMS1
endonucleolytic cleavage of tricistronic rRNA transcript (SSU-rRNA, 5,8S rRNA, LSU-rRNA)	19 of 239 genes, 7,9%	58 of 7166 genes, 0,8%	9.875	9.25e-12	PNO1, TSR1, MRD1, SAS10, FCF2, KRI1, RRS1, DBP3, UTP23, UTP11, LCP5, EMG1, BUD23, NOP19, RRP5, LOC1, DBP8, KRR1, BMS1
cellular component organization or biogenesis	139 of 239 genes, 58,2%	2480 of 7166 genes, 34,6%	1.68208	2.51e-11	RIX1, RPL38, RSA4, NOP1, HAS1, REI1, CGR1, SQT1, HMT1, ESF1, COX19, RPA12, NOG2, GIM4, RRP5, GRX4, REX4, BMS1, RLP24, NOP6, MTR2, TSR1, RPA34, MAK16, RPS17A, TSR2, FCF2, HCA4, GAR1, PXR1, LIA1, PWP1, NUG1, SME1, DBP3, SMX2, KRE33, ARX1, NOP8, NMD3, CAF20, DBP7, NHP2, FYV5, DHR2, BUD22, LTV1, BRX1, MAK5, RNT1, MPP6, TIF6, BCD1, CIC1, YTM1, LSG1, EMG1, NOP7, ALB1, LOC1, NOP16, SDA1, DBP2, FPR4, KNH…
ribosomal large subunit assembly	16 of 239 genes, 6,7%	41 of 7166 genes, 0,6%	11.1667	5.08e-11	RIX1, RSA4, RLP24, RSA1, IPI1, LSG1, MRT4, RPF2, RPF1, RRP5, IPI3, BRX1, SQT1, YVH1, REX4, MAK11
rRNA-containing ribonucleoprotein complex export from nucleus	19 of 239 genes, 7,9%	63 of 7166 genes, 0,9%	8.77778	5.16e-11	RIX1, SDA1, MTR2, NOG1, YAR1, RPF1, LTV1, RPS10A, NUG1, TIF6, NOP53, RRS1, NOG2, LSG1, ARX1, BUD23, BUD20, NMD3, ECM1
ribonucleoprotein complex assembly	31 of 239 genes, 13,0%	191 of 7166 genes, 2,7%	4.81481	7.85e-11	RIX1, RPL38, RSA4, RLP24, DBP2, MRD1, NOG1, RPS17A, RPF1, BRX1, SQT1, TIF11, NSR1, RPS10A, TIF6, MAK11, SME1, RSA1, SMX2, IPI1, LSG1, RPF2, MRT4, RRP5, IPI3, YVH1, NIP7, REX4, SUI1, DBP10, CAF20
endonucleolytic cleavage in ITS1 to separate SSU-rRNA from 5,8S rRNA and LSU-rRNA from tricistronic rRNA transcript (SSU-rRNA, 5,8S rRNA, LSU-rRNA)	16 of 239 genes, 6,7%	46 of 7166 genes, 0,6%	11.1667	4.21e-10	PNO1, MRD1, SAS10, FCF2, KRI1, RRS1, UTP23, UTP11, LCP5, EMG1, BUD23, NOP19, RRP5, LOC1, DBP8, KRR1
ribonucleoprotein complex subunit organization	31 of 239 genes, 13,0%	203 of 7166 genes, 2,8%	4.64286	4.3e-10	RIX1, RPL38, RSA4, RLP24, DBP2, MRD1, NOG1, RPS17A, RPF1, BRX1, SQT1, TIF11, NSR1, RPS10A, TIF6, MAK11, SME1, RSA1, SMX2, IPI1, LSG1, RPF2, MRT4, RRP5, IPI3, YVH1, NIP7, REX4, SUI1, DBP10, CAF20
RNA phosphodiester bond hydrolysis	28 of 239 genes, 11,7%	194 of 7166 genes, 2,7%	4.33333	2.5e-08	PNO1, NHP2, TSR1, LRP1, MRD1, SAS10, FCF2, POP5, NOP10, KRI1, RNT1, MPP6, RPA12, RRS1, DBP3, UTP23, UTP11, LCP5, EMG1, NOP19, BUD23, RRP5, RPC11, DBP8, LOC1, NOB1, BMS1, KRR1
cellular macromolecule metabolic process	151 of 239 genes, 63,2%	3101 of 7166 genes, 43,3%	1.45958	1.77e-07	RIX1, RPL38, NOP1, HAS1, OPI1, CGR1, TMA19, URM1, HMT1, DUS1, ESF1, RFU1, RPA12, RRP5, GRX4, RPC11, REX4, BMS1, NOP6, RLP24, TSR1, RPA34, MAK16, RPS17A, NCL1, TSR2, FCF2, HCA4, GAR1, DPH5, PXR1, LIA1, PWP1, NUG1, RPL41A, SME1, DBP3, SMX2, SMM1, KRE33, NOP8, RPL21A, CAF20, DBP7, NHP2, DHR2, BUD22, MAK5, RNT1, MPP6, EFM4, TIF6, BCD1, YTM1, EMG1, RRT14, NOP7, LOC1, NOP16, DBP2, FPR4, NRG1, KNH1, DPH…
endonucleolytic cleavage in 5'-ETS of tricistronic rRNA transcript (SSU-rRNA, 5,8S rRNA, LSU-rRNA)	12 of 239 genes, 5,0%	33 of 7166 genes, 0,5%	10	2e-07	UTP23, MRD1, UTP11, LCP5, EMG1, NOP19, SAS10, RRP5, FCF2, LOC1, DBP8, BMS1
macromolecule metabolic process	154 of 239 genes, 64,4%	3218 of 7166 genes, 44,9%	1.4343	3.77e-07	RIX1, RPL38, NOP1, HAS1, OPI1, CGR1, TMA19, URM1, HMT1, DUS1, ESF1, RFU1, RPA12, RRP5, GRX4, RPC11, REX4, BMS1, NOP6, RLP24, MTR2, TSR1, RPA34, MAK16, RPS17A, NCL1, TSR2, FCF2, HCA4, GAR1, DPH5, PXR1, LIA1, PWP1, NUG1, RPL41A, SME1, DBP3, SMX2, SMM1, KRE33, ARX1, NOP8, RPL21A, CAF20, DBP7, NHP2, DHR2, BUD22, MAK5, RNT1, MPP6, EFM4, TIF6, BCD1, CIC1, YTM1, EMG1, NOP7, RRT14, LOC1, NOP16, DBP2, FPR…
ribosomal large subunit export from nucleus	11 of 239 genes, 4,6%	28 of 7166 genes, 0,4%	11.5	4.28e-07	SDA1, RRS1, MTR2, NOG2, ARX1, RPF1, NMD3, BUD20, ECM1, NUG1, NOP53
endonucleolytic cleavage to generate mature 5'-end of SSU-rRNA from (SSU-rRNA, 5,8S rRNA, LSU-rRNA)	12 of 239 genes, 5,0%	35 of 7166 genes, 0,5%	10	4.43e-07	PNO1, UTP23, MRD1, UTP11, EMG1, NOP19, SAS10, RRP5, FCF2, LOC1, DBP8, BMS1
rRNA 5'-end processing	12 of 239 genes, 5,0%	36 of 7166 genes, 0,5%	10	6.45e-07	PNO1, UTP23, MRD1, UTP11, EMG1, NOP19, SAS10, RRP5, FCF2, LOC1, DBP8, BMS1
ncRNA 5'-end processing	12 of 239 genes, 5,0%	36 of 7166 genes, 0,5%	10	6.45e-07	PNO1, UTP23, MRD1, UTP11, EMG1, NOP19, SAS10, RRP5, FCF2, LOC1, DBP8, BMS1
RNA phosphodiester bond hydrolysis, endonucleolytic	22 of 239 genes, 9,2%	141 of 7166 genes, 2,0%	4.6	8e-07	PNO1, TSR1, MRD1, SAS10, FCF2, POP5, KRI1, RNT1, RRS1, DBP3, UTP23, UTP11, LCP5, EMG1, BUD23, NOP19, RRP5, LOC1, DBP8, NOB1, KRR1, BMS1
RNA 5'-end processing	12 of 239 genes, 5,0%	37 of 7166 genes, 0,5%	10	9.27e-07	PNO1, UTP23, MRD1, UTP11, EMG1, NOP19, SAS10, RRP5, FCF2, LOC1, DBP8, BMS1
organic substance metabolic process	177 of 239 genes, 74,1%	4041 of 7166 genes, 56,4%	1.31383	4.93e-06	RIX1, RPL38, NOP1, HAS1, OPI1, CGR1, TMA19, URM1, HMT1, DUS1, ESF1, RFU1, RPA12, PHO3, RRP5, GRX4, AAH1, RPC11, REX4, BMS1, RLP24, THI20, NOP6, MTR2, TSR1, RPA34, MAK16, RPS17A, NCL1, TSR2, FCF2, HCA4, GAR1, DPH5, GUA1, PXR1, LIA1, PWP1, NUG1, SPE4, RPL41A, SME1, DBP3, SMX2, SMM1, KRE33, ARX1, URA7, NOP8, RPL21A, CAF20, DBP7, NHP2, DHR2, BUD22, MAK5, RNT1, MPP6, EFM4, IMD4, TIF6, BCD1, CIC1, YTM1…
RNA localization	24 of 239 genes, 10,0%	185 of 7166 genes, 2,6%	3.84615	6.22e-06	RIX1, SDA1, MTR2, LRP1, NOG1, YAR1, RPF1, LTV1, NOP10, HMT1, RPS10A, NUG1, TIF6, SPT4, NOP53, RRS1, NOG2, LSG1, ARX1, BUD23, NMD3, BUD20, LOC1, ECM1
ribonucleoprotein complex export from nucleus	20 of 239 genes, 8,4%	131 of 7166 genes, 1,8%	4.66667	6.99e-06	RIX1, SDA1, MTR2, NOG1, YAR1, RPF1, LTV1, HMT1, RPS10A, NUG1, TIF6, NOP53, RRS1, NOG2, LSG1, ARX1, BUD23, BUD20, NMD3, ECM1
organelle assembly	23 of 239 genes, 9,6%	172 of 7166 genes, 2,4%	4	7.19e-06	RIX1, RSA4, RLP24, MRD1, RPS17A, RPF1, BRX1, SQT1, NSR1, RPS10A, TIF6, MAK11, RSA1, IPI1, LSG1, RPF2, MRT4, RRP5, IPI3, YVH1, NIP7, REX4, CAF20
nucleic acid phosphodiester bond hydrolysis	30 of 239 genes, 12,6%	280 of 7166 genes, 3,9%	3.23077	7.71e-06	PNO1, RLP24, NHP2, TSR1, LRP1, MRD1, SAS10, FCF2, POP5, NOP10, KRI1, RNT1, MPP6, RPA12, RRS1, DBP3, UTP23, UTP11, LCP5, EMG1, NOP19, BUD23, RRP5, REX4, RPC11, DBP8, LOC1, NOB1, BMS1, KRR1
ribonucleoprotein complex localization	20 of 239 genes, 8,4%	133 of 7166 genes, 1,9%	4.42105	9.13e-06	RIX1, SDA1, MTR2, NOG1, YAR1, RPF1, LTV1, HMT1, RPS10A, NUG1, TIF6, NOP53, RRS1, NOG2, LSG1, ARX1, BUD23, BUD20, NMD3, ECM1
RNA export from nucleus	20 of 239 genes, 8,4%	134 of 7166 genes, 1,9%	4.42105	1.04e-05	RIX1, SDA1, MTR2, NOG1, YAR1, RPF1, LTV1, HMT1, RPS10A, NUG1, TIF6, NOP53, RRS1, NOG2, LSG1, ARX1, BUD23, BUD20, NMD3, ECM1
protein export from nucleus	20 of 239 genes, 8,4%	136 of 7166 genes, 1,9%	4.42105	1.35e-05	RIX1, SDA1, MTR2, NOG1, YAR1, RPF1, LTV1, HMT1, RPS10A, NUG1, TIF6, NOP53, RRS1, NOG2, LSG1, ARX1, BUD23, BUD20, NMD3, ECM1
nuclear export	20 of 239 genes, 8,4%	139 of 7166 genes, 1,9%	4.42105	1.97e-05	RIX1, SDA1, MTR2, NOG1, YAR1, RPF1, LTV1, HMT1, RPS10A, NUG1, TIF6, NOP53, RRS1, NOG2, LSG1, ARX1, BUD23, BUD20, NMD3, ECM1
primary metabolic process	170 of 239 genes, 71,1%	3871 of 7166 genes, 54,0%	1.31667	2.03e-05	RIX1, RPL38, NOP1, HAS1, OPI1, CGR1, TMA19, URM1, HMT1, DUS1, ESF1, RFU1, RPA12, RRP5, GRX4, AAH1, RPC11, REX4, BMS1, RLP24, NOP6, TSR1, RPA34, MAK16, RPS17A, NCL1, TSR2, FCF2, HCA4, GAR1, DPH5, GUA1, PXR1, LIA1, PWP1, NUG1, RPL41A, SME1, DBP3, SMX2, SMM1, KRE33, ARX1, URA7, NOP8, RPL21A, CAF20, DBP7, NHP2, DHR2, BUD22, MAK5, RNT1, MPP6, EFM4, IMD4, TIF6, BCD1, CIC1, YTM1, EMG1, NOP7, RRT14, IRC7…
cellular metabolic process	176 of 239 genes, 73,6%	4066 of 7166 genes, 56,7%	1.29806	2.05e-05	RIX1, RPL38, NOP1, HAS1, OPI1, CGR1, TMA19, URM1, HMT1, DUS1, ESF1, RFU1, COX19, RPA12, PHO3, RRP5, GRX4, AAH1, RPC11, REX4, BMS1, RLP24, THI20, NOP6, TSR1, RPA34, MAK16, RPS17A, NCL1, TSR2, FCF2, HCA4, GAR1, DPH5, GUA1, PXR1, LIA1, PWP1, NUG1, SPE4, RPL41A, SME1, DBP3, SMX2, SMM1, KRE33, URA7, NOP8, RPL21A, CAF20, DBP7, NHP2, DHR2, BUD22, MAK5, RNT1, MPP6, EFM4, IMD4, TIF6, BCD1, YTM1, EMG1, NOP…
RNA modification	23 of 239 genes, 9,6%	185 of 7166 genes, 2,6%	3.69231	2.92e-05	TRM7, RRP8, NHP2, NOP1, NCS6, NCL1, SPB1, URM1, TRM13, NOP10, DUS1, GAR1, SMM1, NOP56, KRE33, EMG1, BUD23, TRM11, TRM8, GCD14, BMT5, CBF5, DIM1
metabolic process	182 of 239 genes, 76,2%	4288 of 7166 genes, 59,8%	1.27425	3.58e-05	RIX1, RPL38, NOP1, HAS1, OPI1, CGR1, TMA19, URM1, HMT1, DUS1, ESF1, RFU1, COX19, RPA12, PHO3, RRP5, GRX4, AAH1, RPC11, REX4, BMS1, RLP24, THI20, NOP6, MTR2, TSR1, RPA34, MAK16, RPS17A, NCL1, TSR2, FCF2, HCA4, GAR1, DPH5, GUA1, PXR1, LIA1, PWP1, NUG1, SPE4, RPL41A, SME1, DBP3, SMX2, SMM1, KRE33, ARX1, URA7, NOP8, RPL21A, CAF20, FRE1, DBP7, NHP2, DHR2, BUD22, MAK5, RNT1, MPP6, TIF6, EFM4, IMD4, BCD…
purine ribonucleoside metabolic process	8 of 239 genes, 3,3%	19 of 7166 genes, 0,3%	11	5.46e-05	IMD2, APT2, RMT2, APT1, GUA1, HPT1, MEU1, IMD4
methylation	21 of 239 genes, 8,8%	162 of 7166 genes, 2,3%	3.82609	5.66e-05	TRM7, RRP8, NOP1, NCL1, FPR4, SPB1, TRM13, HMT1, DPH5, EFM2, EFM4, EFM6, RMT2, EMG1, BUD23, TRM11, TRM8, GCD14, BMT5, SFM1, DIM1
macromolecule methylation	19 of 239 genes, 7,9%	135 of 7166 genes, 1,9%	4.15789	6.42e-05	TRM7, RRP8, NOP1, NCL1, FPR4, SPB1, TRM13, HMT1, EFM2, EFM4, RMT2, EMG1, BUD23, TRM11, TRM8, GCD14, BMT5, SFM1, DIM1
purine nucleoside metabolic process	8 of 239 genes, 3,3%	20 of 7166 genes, 0,3%	11	8.84e-05	IMD2, APT2, RMT2, APT1, GUA1, HPT1, MEU1, IMD4
RNA secondary structure unwinding	9 of 239 genes, 3,8%	27 of 7166 genes, 0,4%	9.5	8.88e-05	DBP3, DBP7, DBP2, MAK5, HCA4, HAS1, DBP8, FAL1, DBP10
ribonucleoside metabolic process	10 of 239 genes, 4,2%	35 of 7166 genes, 0,5%	8.4	9.06e-05	IMD2, RMT2, HPT1, MEU1, URA7, APT2, APT1, GUA1, FUR1, IMD4
RNA transport	21 of 239 genes, 8,8%	168 of 7166 genes, 2,3%	3.82609	0.0001	RIX1, SDA1, MTR2, NOG1, YAR1, RPF1, LTV1, HMT1, RPS10A, NUG1, TIF6, NOP53, RRS1, NOG2, LSG1, ARX1, BUD23, NMD3, BUD20, LOC1, ECM1
establishment of RNA localization	21 of 239 genes, 8,8%	168 of 7166 genes, 2,3%	3.82609	0.0001	RIX1, SDA1, MTR2, NOG1, YAR1, RPF1, LTV1, HMT1, RPS10A, NUG1, TIF6, NOP53, RRS1, NOG2, LSG1, ARX1, BUD23, NMD3, BUD20, LOC1, ECM1
nucleic acid transport	21 of 239 genes, 8,8%	170 of 7166 genes, 2,4%	3.66667	0.00013	RIX1, SDA1, MTR2, NOG1, YAR1, RPF1, LTV1, HMT1, RPS10A, NUG1, TIF6, NOP53, RRS1, NOG2, LSG1, ARX1, BUD23, NMD3, BUD20, LOC1, ECM1
purine nucleoside biosynthetic process	7 of 239 genes, 2,9%	15 of 7166 genes, 0,2%	14.5	0.00015	IMD2, APT2, APT1, GUA1, HPT1, MEU1, IMD4
purine ribonucleoside biosynthetic process	7 of 239 genes, 2,9%	15 of 7166 genes, 0,2%	14.5	0.00015	IMD2, APT2, APT1, GUA1, HPT1, MEU1, IMD4
assembly of large subunit precursor of preribosome	6 of 239 genes, 2,5%	10 of 7166 genes, 0,1%	25	0.00017	RLP24, NIP7, NOG1, RPF2, DBP10, TIF6
ribonucleoside biosynthetic process	9 of 239 genes, 3,8%	29 of 7166 genes, 0,4%	9.5	0.00017	IMD2, APT2, APT1, GUA1, HPT1, MEU1, FUR1, URA7, IMD4
establishment of organelle localization	18 of 239 genes, 7,5%	130 of 7166 genes, 1,8%	4.16667	0.00018	RIX1, SDA1, MTR2, NOG1, YAR1, RPF1, LTV1, NUG1, TIF6, NOP53, RRS1, NOG2, LSG1, ARX1, BUD23, BUD20, NMD3, ECM1
nucleoside biosynthetic process	9 of 239 genes, 3,8%	30 of 7166 genes, 0,4%	9.5	0.00024	IMD2, APT2, APT1, GUA1, HPT1, MEU1, FUR1, URA7, IMD4
nucleocytoplasmic transport	21 of 239 genes, 8,8%	186 of 7166 genes, 2,6%	3.38462	0.0006	RIX1, SDA1, MTR2, NOG1, REI1, YAR1, RPF1, LTV1, HMT1, RPS10A, NUG1, TIF6, NOP53, RRS1, NOG2, LSG1, ARX1, BUD23, NMD3, BUD20, ECM1
nuclear transport	21 of 239 genes, 8,8%	187 of 7166 genes, 2,6%	3.38462	0.00066	RIX1, SDA1, MTR2, NOG1, REI1, YAR1, RPF1, LTV1, HMT1, RPS10A, NUG1, TIF6, NOP53, RRS1, NOG2, LSG1, ARX1, BUD23, NMD3, BUD20, ECM1
glycosyl compound biosynthetic process	9 of 239 genes, 3,8%	34 of 7166 genes, 0,5%	7.6	0.00081	IMD2, APT2, APT1, GUA1, HPT1, MEU1, FUR1, URA7, IMD4
nucleoside metabolic process	10 of 239 genes, 4,2%	46 of 7166 genes, 0,6%	7	0.00145	IMD2, RMT2, HPT1, MEU1, URA7, APT2, APT1, GUA1, FUR1, IMD4
RNA methylation	13 of 239 genes, 5,4%	84 of 7166 genes, 1,2%	4.5	0.00253	TRM7, RRP8, NOP1, EMG1, NCL1, TRM11, BUD23, SPB1, TRM8, TRM13, GCD14, BMT5, DIM1
glycosyl compound metabolic process	10 of 239 genes, 4,2%	51 of 7166 genes, 0,7%	6	0.00394	IMD2, RMT2, HPT1, MEU1, URA7, APT2, APT1, GUA1, FUR1, IMD4
nucleobase-containing compound transport	21 of 239 genes, 8,8%	213 of 7166 genes, 3,0%	2.93333	0.00542	RIX1, SDA1, MTR2, NOG1, YAR1, RPF1, LTV1, HMT1, RPS10A, NUG1, TIF6, NOP53, RRS1, NOG2, LSG1, ARX1, BUD23, NMD3, BUD20, LOC1, ECM1
pyrimidine-containing compound metabolic process	9 of 239 genes, 3,8%	42 of 7166 genes, 0,6%	6.33333	0.00545	THI20, THI80, DUT1, PHO3, URA7, PET18, THI2, FUR1, URA6
tRNA metabolic process	20 of 239 genes, 8,4%	204 of 7166 genes, 2,8%	3	0.00981	TRM7, NOP1, RPC10, LHP1, NCS6, NCL1, POP5, URM1, TRM13, RPO26, DUS1, RPC31, SMM1, RPC19, KRE33, TRM11, RPB8, TRM8, GCD14, RPC11
copper ion import	5 of 239 genes, 2,1%	11 of 7166 genes, 0,2%	10.5	0.01131	FRE3, CTR1, FET4, CTR3, FRE1
iron chelate transport	5 of 239 genes, 2,1%	11 of 7166 genes, 0,2%	10.5	0.01131	FRE3, FIT3, FIT2, ARN2, FIT1
siderophore transport	5 of 239 genes, 2,1%	11 of 7166 genes, 0,2%	10.5	0.01131	FRE3, FIT3, FIT2, ARN2, FIT1
purine-containing compound salvage	5 of 239 genes, 2,1%	11 of 7166 genes, 0,2%	10.5	0.01131	APT2, APT1, HPT1, MEU1, AAH1
rRNA modification	13 of 239 genes, 5,4%	96 of 7166 genes, 1,3%	4.15385	0.01143	RRP8, NHP2, NOP1, NOP56, KRE33, EMG1, BUD23, SPB1, BMT5, NOP10, CBF5, DIM1, GAR1
GMP biosynthetic process	4 of 239 genes, 1,7%	6 of 7166 genes, 0,1%	17	0.01252	IMD2, GUA1, HPT1, IMD4
iron ion homeostasis	10 of 239 genes, 4,2%	58 of 7166 genes, 0,8%	5.25	0.01311	ATX1, FRE3, FIT2, LSO1, FET4, GRX4, FIT3, ARN2, FIT1, FRE1
tRNA transcription from RNA polymerase III promoter	6 of 239 genes, 2,5%	19 of 7166 genes, 0,3%	8.33333	0.01774	RPB8, RPC31, RPO26, RPC11, RPC19, RPC10
nucleoside salvage	5 of 239 genes, 2,1%	12 of 7166 genes, 0,2%	10.5	0.01886	APT2, APT1, HPT1, MEU1, FUR1
organelle localization	18 of 239 genes, 7,5%	180 of 7166 genes, 2,5%	3	0.02055	RIX1, SDA1, MTR2, NOG1, YAR1, RPF1, LTV1, NUG1, TIF6, NOP53, RRS1, NOG2, LSG1, ARX1, BUD23, BUD20, NMD3, ECM1
copper ion transport	6 of 239 genes, 2,5%	20 of 7166 genes, 0,3%	8.33333	0.02465	ATX1, FRE3, CTR1, FET4, CTR3, FRE1
tRNA transcription	6 of 239 genes, 2,5%	20 of 7166 genes, 0,3%	8.33333	0.02465	RPB8, RPC31, RPO26, RPC11, RPC19, RPC10
GMP metabolic process	4 of 239 genes, 1,7%	7 of 7166 genes, 0,1%	17	0.02844	IMD2, GUA1, HPT1, IMD4
tRNA modification	11 of 239 genes, 4,6%	79 of 7166 genes, 1,1%	4.18182	0.04004	TRM7, SMM1, NCS6, KRE33, NCL1, TRM11, URM1, TRM8, TRM13, GCD14, DUS1
cellular metabolic compound salvage	7 of 239 genes, 2,9%	31 of 7166 genes, 0,4%	7.25	0.04061	APT2, BAT2, APT1, HPT1, MEU1, FUR1, AAH1

## Sheet: Down in L+M-
GO terms in biological process for genes repressed in host cells with eliminated M-2 virus
Terms from the Process Ontology of gene association, with p-value <= 0,05
Gene Ontology term	Cluster freq	Genome freq	F.E.	Corr P-value	Genes annotated to the term
single-organism metabolic process	163 of 247 genes, 66,0%	1520 of 7166 genes, 21,2%	3.11321	5.04e-51	CYB5, CYB2, SOD2, BMH2, AIM14, POS5, COX6, MET17, CDC48, KGD1, THR1, BIO3, ARG5,6, MOT3, MET16, QCR10, YPC1, BNA1, SAM2, NDE1, MIX17, ERG26, HMG1, ARO10, QCR8, ERG9, COX15, MET14, AAD10, YHR112C, CYC1, NPL4, IDH2, ARA1, ARR2, SKP2, DLD3, FAA1, ERG5, OSH6, ERG24, YHR202W, PYC1, MHT1, VTC4, ATG33, DAP1, LEU4, COR1, TAR1, ALD6, ERG7, STR3, KAR2, IDI1, MET6, DLD1, MET13, FRM2, VTC3, LSB6, UBX2, SCM4,…
small molecule metabolic process	117 of 247 genes, 47,4%	811 of 7166 genes, 11,3%	4.19469	7.47e-45	ERG8, CYB2, MGA2, QCR9, POS5, COX6, PHO8, LSC1, BNA3, MET17, ERG29, KGD1, IDH1, MET3, THR1, BIO3, PCK1, SDT1, ARG5,6, MOT3, MET16, YJL068C, QCR10, LSC2, ERG4, ERG6, BNA1, SAM2, NDE1, TRP2, ACO1, ERG20, ERG26, MET28, HMG1, MCR1, ARO10, EHT1, COX5A, YBR053C, SNZ1, QCR8, ERG9, MET14, YHR112C, RIP1, CYC1, IDH2, BIO4, ERG10, IDP1, CIT2, SKP2, QCR2, DLD3, FAA1, ADE3, ERG5, ERG24, PYC1, YHR202W, MHT1, L…
oxidation-reduction process	82 of 247 genes, 33,2%	463 of 7166 genes, 6,5%	5.10769	1.65e-35	CYB5, CYB2, HMX1, SOD2, QCR9, BMH2, AIM14, COX6, LSC1, KGD1, IDH1, MET3, ARG5,6, MSC7, MET16, QCR10, LSC2, ERG4, AAP1, BNA1, NDE1, MIX17, ACO1, ERG26, HMG1, MCR1, COX5A, QCR8, ERG9, COX15, MET14, AAD10, RIP1, CYC1, IDH2, ERG10, IDP1, ARA1, YJR154W, CIT2, ARR2, MXR1, QCR2, CIR2, DLD3, ADE3, ERG5, PET9, ERG24, PET10, MET10, COX13, COX12, YCP4, CIT1, COR1, HFD1, TAR1, ALD6, COX7, MET5, ZTA1, MET1, D…
small molecule biosynthetic process	68 of 247 genes, 27,5%	336 of 7166 genes, 4,7%	5.85106	2.73e-32	ERG8, MGA2, BNA3, MET17, ERG29, IDH1, MET3, THR1, BIO3, PCK1, ARG5,6, MOT3, MET16, ERG4, ERG6, TRP2, ERG20, ERG26, MET28, HMG1, MCR1, ARO10, EHT1, YBR053C, SNZ1, ERG9, MET14, YHR112C, IDH2, BIO4, ERG10, IDP1, CIT2, DLD3, ADE3, ERG5, PYC1, ERG24, LEU1, MHT1, ERG13, SNO1, MET10, TRP5, CIT1, HIS2, DAP1, HFD1, LEU4, ALD6, STR3, ERG7, MET5, MET6, MET1, MET13, COQ11, SPT23, ADI1, MET2, SER33, MET8, ERG…
single-organism biosynthetic process	90 of 247 genes, 36,4%	694 of 7166 genes, 9,7%	3.75258	2.02e-28	CYB5, ERG8, MGA2, BMH2, POS5, NSG2, LSC1, BNA3, MET17, INH1, ERG29, IDH1, MET3, THR1, GTS1, BIO3, PCK1, ARG5,6, MOT3, MET16, ERG4, YPC1, ERG6, BNA1, TRP2, ERG20, ERG26, MET28, HMG1, MCR1, ARO10, EHT1, YBR053C, SNZ1, ERG9, COX15, MET14, YHR112C, IDH2, BIO4, ERG10, IDP1, CIT2, DLD3, ADE3, ERG5, ERG24, PYC1, LEU1, MHT1, ERG13, SNO1, MET10, TRP5, CIT1, HIS2, VTC4, DAP1, LEU4, HFD1, NPR1, ALD6, STR3, …
organic acid metabolic process	72 of 247 genes, 29,1%	459 of 7166 genes, 6,4%	4.54688	6.85e-27	ERG8, CYB2, MGA2, LSC1, BNA3, MET17, KGD1, IDH1, MET3, THR1, BIO3, ARG5,6, MET16, LSC2, BNA1, SAM2, NDE1, TRP2, ACO1, MET28, ARO10, EHT1, YBR053C, MET14, YHR112C, IDH2, BIO4, ERG10, IDP1, CIT2, SKP2, DLD3, FAA1, ADE3, PYC1, LEU1, MHT1, SNO1, MET10, DPS1, TRP5, CIT1, HIS2, VTC4, YGP1, HFD1, LEU4, ALD6, STR3, ARO9, LAP3, MET5, MET6, MET1, DLD1, MET13, SPT23, ADI1, MET2, SER33, FRM2, VTC3, MET8, BNA…
oxoacid metabolic process	71 of 247 genes, 28,7%	458 of 7166 genes, 6,4%	4.48438	4.11e-26	CYB2, MGA2, LSC1, BNA3, MET17, KGD1, IDH1, MET3, THR1, BIO3, ARG5,6, MET16, LSC2, BNA1, SAM2, NDE1, TRP2, ACO1, MET28, ARO10, EHT1, YBR053C, MET14, YHR112C, IDH2, BIO4, ERG10, IDP1, CIT2, SKP2, DLD3, FAA1, ADE3, PYC1, LEU1, MHT1, SNO1, MET10, DPS1, TRP5, CIT1, HIS2, VTC4, YGP1, HFD1, LEU4, ALD6, STR3, ARO9, LAP3, MET5, MET6, MET1, DLD1, MET13, SPT23, ADI1, MET2, SER33, FRM2, VTC3, MET8, BNA5, ARG…
carboxylic acid metabolic process	68 of 247 genes, 27,5%	441 of 7166 genes, 6,2%	4.43548	1.16e-24	CYB2, MGA2, LSC1, BNA3, MET17, KGD1, IDH1, MET3, THR1, BIO3, ARG5,6, MET16, LSC2, BNA1, SAM2, NDE1, TRP2, ACO1, MET28, ARO10, EHT1, YBR053C, MET14, YHR112C, IDH2, BIO4, ERG10, IDP1, CIT2, SKP2, DLD3, FAA1, ADE3, PYC1, LEU1, MHT1, SNO1, MET10, DPS1, TRP5, CIT1, HIS2, YGP1, HFD1, LEU4, ALD6, STR3, ARO9, LAP3, MET5, MET6, MET1, DLD1, MET13, SPT23, ADI1, MET2, SER33, FRM2, MET8, BNA5, ARG3, SDH1, GCV…
sterol metabolic process	27 of 247 genes, 10,9%	52 of 7166 genes, 0,7%	15.5714	1.5e-23	CYB5, ERG8, ERG5, OSH6, ERG20, ERG26, ERG24, ERG13, HMG1, MCR1, NSG2, ERG12, ERG9, DAP1, MVD1, ERG29, PDR16, ERG7, OSH7, ARE2, YEH1, IDI1, ERG10, ERG27, MOT3, ERG4, ERG6
steroid metabolic process	27 of 247 genes, 10,9%	53 of 7166 genes, 0,7%	15.5714	2.96e-23	CYB5, ERG8, ERG5, OSH6, ERG20, ERG26, ERG24, ERG13, HMG1, MCR1, NSG2, ERG12, ERG9, DAP1, MVD1, ERG29, PDR16, ERG7, OSH7, ARE2, YEH1, IDI1, ERG10, ERG27, MOT3, ERG4, ERG6
single-organism process	194 of 247 genes, 78,5%	3412 of 7166 genes, 47,6%	1.64916	3.07e-21	CYB5, CYB2, SOD2, BMH2, AIM14, POS5, COX6, MET17, CDC48, KGD1, THR1, YME1, CMP2, BIO3, ARG5,6, MOT3, MET16, NCE103, QCR10, YPC1, BNA1, SAM2, NDE1, MIX17, DAN1, ARR3, ERG26, HMG1, ARO10, QCR8, ERG9, COX15, MET14, AAD10, YHR112C, CYC1, NPL4, IDH2, MDM34, DDI1, ARA1, PDR12, ARR2, SKP2, PHO5, DLD3, FAA1, ERG5, OSH6, SSC1, ERG24, POR1, YHR202W, PYC1, MHT1, VTC4, ATG33, DAP1, LEU4, COR1, TAR1, ALD6, ER…
sterol biosynthetic process	23 of 247 genes, 9,3%	40 of 7166 genes, 0,6%	15.5	3.74e-21	CYB5, ERG8, ERG5, ERG20, ERG26, ERG24, ERG13, HMG1, MCR1, NSG2, ERG12, ERG9, DAP1, MVD1, ERG29, PDR16, ERG7, IDI1, ERG10, ERG27, MOT3, ERG4, ERG6
cellular respiration	34 of 247 genes, 13,8%	111 of 7166 genes, 1,5%	9.2	6.78e-21	QCR9, PET9, COX6, PET10, COX13, CIT1, LSC1, COR1, KGD1, IDH1, TAR1, COX7, COX4, QCR10, LSC2, MIX17, ACO1, COX5A, SDH1, QCR8, NDI1, RIP1, CYC7, CYC1, IDH2, IDP1, CYT1, CIT2, QCR6, QCR2, QCR7, CIR2, DLD3, SDH2
steroid biosynthetic process	23 of 247 genes, 9,3%	41 of 7166 genes, 0,6%	15.5	8.27e-21	CYB5, ERG8, ERG5, ERG20, ERG26, ERG24, ERG13, HMG1, MCR1, NSG2, ERG12, ERG9, DAP1, MVD1, ERG29, PDR16, ERG7, IDI1, ERG10, ERG27, MOT3, ERG4, ERG6
alpha-amino acid metabolic process	41 of 247 genes, 16,6%	181 of 7166 genes, 2,5%	6.64	4.38e-20	ADE3, MHT1, LEU1, SNO1, MET10, TRP5, CIT1, HIS2, MET17, LEU4, HFD1, IDH1, LAP3, MET3, THR1, STR3, MET5, MET6, MET1, MET13, ARG5,6, MET2, ADI1, MET16, SER33, BNA1, SAM2, MET8, TRP2, MET28, ARO10, BNA5, ARG3, YHR112C, MET14, GCV2, ARG1, IDH2, IDP1, CIT2, CYS3
sulfur compound metabolic process	36 of 247 genes, 14,6%	138 of 7166 genes, 1,9%	7.68421	1.37e-19	FAA1, ERG8, ADE3, MHT1, MET10, CIT1, LSC1, MET17, LAP3, STR3, THR1, MET3, MET5, MET6, BIO3, MET1, MET13, MET2, ADI1, MET16, LSC2, SAM2, MET8, MET28, ARO10, HMG1, ERG12, GSH1, YHR112C, MET14, MVD1, BIO4, CYS3, SKP2, GTT1, ACS2
sulfur amino acid metabolic process	23 of 247 genes, 9,3%	46 of 7166 genes, 0,6%	15.5	2.89e-19	ADE3, MET8, MET28, MHT1, ARO10, MET10, MET17, YHR112C, MET14, LAP3, STR3, THR1, MET3, MET5, MET6, CYS3, MET1, SKP2, MET13, MET2, ADI1, MET16, SAM2
organic acid biosynthetic process	42 of 247 genes, 17,0%	203 of 7166 genes, 2,8%	6.07143	5.28e-19	ADE3, MGA2, MHT1, LEU1, MET10, TRP5, CIT1, HIS2, BNA3, MET17, LEU4, IDH1, ALD6, MET3, THR1, STR3, MET5, MET6, BIO3, MET1, MET13, ARG5,6, MET2, ADI1, SPT23, MET16, SER33, MET8, TRP2, MET28, EHT1, YBR053C, ARG3, YHR112C, MET14, ARG1, IDH2, BIO4, IDP1, CIT2, CYS3, DLD3
carboxylic acid biosynthetic process	42 of 247 genes, 17,0%	203 of 7166 genes, 2,8%	6.07143	5.28e-19	ADE3, MGA2, MHT1, LEU1, MET10, TRP5, CIT1, HIS2, BNA3, MET17, LEU4, IDH1, ALD6, MET3, THR1, STR3, MET5, MET6, BIO3, MET1, MET13, ARG5,6, MET2, ADI1, SPT23, MET16, SER33, MET8, TRP2, MET28, EHT1, YBR053C, ARG3, YHR112C, MET14, ARG1, IDH2, BIO4, IDP1, CIT2, CYS3, DLD3
alpha-amino acid biosynthetic process	33 of 247 genes, 13,4%	119 of 7166 genes, 1,7%	7.88235	1.1e-18	ADE3, MHT1, LEU1, MET10, TRP5, CIT1, HIS2, MET17, LEU4, IDH1, MET3, STR3, THR1, MET5, MET6, MET1, MET13, ARG5,6, MET2, ADI1, MET16, SER33, MET8, TRP2, MET28, ARG3, YHR112C, MET14, ARG1, IDH2, IDP1, CIT2, CYS3
organic hydroxy compound metabolic process	35 of 247 genes, 14,2%	139 of 7166 genes, 1,9%	7.47368	2.01e-18	CYB5, ERG8, ERG5, CYB2, OSH6, ERG24, SNO1, ERG13, NSG2, DAP1, ERG29, ERG7, YEH1, IDI1, DLD1, MOT3, ERG4, ERG6, NDE1, ERG20, ERG26, ARO10, MCR1, HMG1, ERG12, ERG9, BDH1, SNZ1, MVD1, PDR16, OSH7, ARE2, ERG10, ERG27, DLD3
secondary alcohol metabolic process	20 of 247 genes, 8,1%	34 of 7166 genes, 0,5%	16.2	2.02e-18	ERG8, ERG5, ERG20, ERG26, ERG24, ERG13, HMG1, MCR1, ERG12, BDH1, ERG9, DAP1, ERG29, ERG7, ARE2, ERG10, ERG27, MOT3, ERG4, ERG6
organic hydroxy compound biosynthetic process	28 of 247 genes, 11,3%	83 of 7166 genes, 1,2%	9.41667	3.99e-18	CYB5, ERG8, ERG5, ERG20, ERG26, ERG24, SNO1, ERG13, HMG1, MCR1, ARO10, NSG2, ERG12, SNZ1, BDH1, ERG9, DAP1, MVD1, ERG29, PDR16, ERG7, IDI1, ERG10, ERG27, MOT3, ERG4, DLD3, ERG6
energy derivation by oxidation of organic compounds	37 of 247 genes, 15,0%	161 of 7166 genes, 2,2%	6.81818	4.08e-18	QCR9, BMH2, PET9, COX6, PET10, COX13, CIT1, LSC1, KGD1, COR1, IDH1, TAR1, COX7, COX4, QCR10, LSC2, AAP1, MIX17, NDE1, ACO1, COX5A, SDH1, QCR8, NDI1, RIP1, CYC7, CYC1, IDH2, CYT1, IDP1, CIT2, QCR6, QCR2, QCR7, CIR2, DLD3, SDH2
methionine metabolic process	21 of 247 genes, 8,5%	40 of 7166 genes, 0,6%	14.1667	5.22e-18	ADE3, MET8, MET28, MHT1, ARO10, MET10, MET17, YHR112C, MET14, STR3, THR1, MET3, MET5, MET6, CYS3, MET1, MET13, MET2, ADI1, MET16, SAM2
secondary alcohol biosynthetic process	19 of 247 genes, 7,7%	31 of 7166 genes, 0,4%	19.25	6.85e-18	ERG8, ERG5, ERG20, ERG26, ERG24, ERG13, HMG1, MCR1, ERG12, BDH1, ERG9, DAP1, ERG29, ERG7, ERG10, ERG27, MOT3, ERG4, ERG6
electron transport chain	21 of 247 genes, 8,5%	41 of 7166 genes, 0,6%	14.1667	1.03e-17	QCR9, COX6, COX13, COX5A, SDH1, QCR8, NDI1, COR1, RIP1, CYC7, CYC1, COX7, CYT1, QCR6, QCR2, QCR7, COX4, QCR10, CIR2, DLD3, SDH2
respiratory electron transport chain	21 of 247 genes, 8,5%	41 of 7166 genes, 0,6%	14.1667	1.03e-17	QCR9, COX6, COX13, COX5A, SDH1, QCR8, NDI1, COR1, RIP1, CYC7, CYC1, COX7, CYT1, QCR6, QCR2, QCR7, COX4, QCR10, CIR2, DLD3, SDH2
cellular amino acid metabolic process	45 of 247 genes, 18,2%	255 of 7166 genes, 3,6%	5.05556	1.39e-17	ADE3, MHT1, LEU1, SNO1, DPS1, MET10, TRP5, CIT1, HIS2, YGP1, MET17, LEU4, HFD1, IDH1, LAP3, MET3, ARO9, THR1, STR3, MET5, MET6, MET1, MET13, ARG5,6, MET2, ADI1, MET16, SER33, BNA1, SAM2, MET8, TRP2, MET28, ARO10, BNA5, ARG3, YHR112C, MET14, GCV2, ARG1, IDH2, IDP1, CIT2, CYS3, SKP2
cellular amino acid biosynthetic process	33 of 247 genes, 13,4%	131 of 7166 genes, 1,8%	7.44444	3.01e-17	ADE3, MHT1, LEU1, MET10, TRP5, CIT1, HIS2, MET17, LEU4, IDH1, MET3, STR3, THR1, MET5, MET6, MET1, MET13, ARG5,6, MET2, ADI1, MET16, SER33, MET8, TRP2, MET28, ARG3, YHR112C, MET14, ARG1, IDH2, IDP1, CIT2, CYS3
ergosterol metabolic process	19 of 247 genes, 7,7%	33 of 7166 genes, 0,5%	15.4	3.74e-17	ERG8, ERG5, ERG20, ERG26, ERG24, ERG13, HMG1, MCR1, ERG12, ERG9, DAP1, ERG29, ERG7, ARE2, ERG10, ERG27, MOT3, ERG4, ERG6
phytosteroid metabolic process	19 of 247 genes, 7,7%	33 of 7166 genes, 0,5%	15.4	3.74e-17	ERG8, ERG5, ERG20, ERG26, ERG24, ERG13, HMG1, MCR1, ERG12, ERG9, DAP1, ERG29, ERG7, ARE2, ERG10, ERG27, MOT3, ERG4, ERG6
ergosterol biosynthetic process	18 of 247 genes, 7,3%	30 of 7166 genes, 0,4%	18.25	1.31e-16	ERG8, ERG5, ERG20, ERG26, ERG24, ERG13, HMG1, MCR1, ERG12, ERG9, DAP1, ERG29, ERG7, ERG10, ERG27, MOT3, ERG4, ERG6
phytosteroid biosynthetic process	18 of 247 genes, 7,3%	30 of 7166 genes, 0,4%	18.25	1.31e-16	ERG8, ERG5, ERG20, ERG26, ERG24, ERG13, HMG1, MCR1, ERG12, ERG9, DAP1, ERG29, ERG7, ERG10, ERG27, MOT3, ERG4, ERG6
cellular alcohol biosynthetic process	18 of 247 genes, 7,3%	30 of 7166 genes, 0,4%	18.25	1.31e-16	ERG8, ERG5, ERG20, ERG26, ERG24, ERG13, HMG1, MCR1, ERG12, ERG9, DAP1, ERG29, ERG7, ERG10, ERG27, MOT3, ERG4, ERG6
cellular lipid biosynthetic process	18 of 247 genes, 7,3%	30 of 7166 genes, 0,4%	18.25	1.31e-16	ERG8, ERG5, ERG20, ERG26, ERG24, ERG13, HMG1, MCR1, ERG12, ERG9, DAP1, ERG29, ERG7, ERG10, ERG27, MOT3, ERG4, ERG6
methionine biosynthetic process	19 of 247 genes, 7,7%	35 of 7166 genes, 0,5%	15.4	1.74e-16	ADE3, MET8, MET28, MHT1, MET10, MET17, YHR112C, MET14, STR3, THR1, MET3, MET5, MET6, CYS3, MET1, MET13, ADI1, MET2, MET16
single-organism cellular process	168 of 247 genes, 68,0%	2880 of 7166 genes, 40,2%	1.69154	2e-16	CYB2, SOD2, BMH2, AIM14, POS5, COX6, MET17, CDC48, KGD1, THR1, CMP2, BIO3, ARG5,6, MOT3, MET16, QCR10, YPC1, BNA1, SAM2, NDE1, MIX17, ERG26, HMG1, ARO10, QCR8, ERG9, COX15, MET14, AAD10, YHR112C, CYC1, NPL4, IDH2, MDM34, DDI1, SKP2, PHO5, DLD3, FAA1, ERG5, OSH6, ERG24, POR1, YHR202W, PYC1, MHT1, VTC4, ATG33, DAP1, LEU4, COR1, TAR1, ALD6, ERG7, STR3, KAR2, IDI1, ABP1, MET6, DLD1, MET13, FRM2, VTC3…
cellular alcohol metabolic process	19 of 247 genes, 7,7%	36 of 7166 genes, 0,5%	15.4	3.58e-16	ERG8, ERG5, ERG20, ERG26, ERG24, ERG13, HMG1, MCR1, ERG12, ERG9, DAP1, ERG29, ERG7, ARE2, ERG10, ERG27, MOT3, ERG4, ERG6
sulfur amino acid biosynthetic process	19 of 247 genes, 7,7%	37 of 7166 genes, 0,5%	15.4	7.13e-16	ADE3, MET8, MET28, MHT1, MET10, MET17, YHR112C, MET14, STR3, THR1, MET3, MET5, MET6, CYS3, MET1, MET13, ADI1, MET2, MET16
sulfur compound biosynthetic process	25 of 247 genes, 10,1%	77 of 7166 genes, 1,1%	9.18182	1.65e-15	ADE3, MET8, MET28, MHT1, ARO10, MET10, MET17, GSH1, YHR112C, MET14, STR3, THR1, MET3, BIO4, MET5, MET6, BIO3, MET1, CYS3, MET13, MET2, ADI1, MET16, ACS2, SAM2
ATP synthesis coupled electron transport	18 of 247 genes, 7,3%	34 of 7166 genes, 0,5%	14.6	2.95e-15	QCR9, COX6, COX13, COX5A, SDH1, QCR8, NDI1, COR1, RIP1, CYC7, CYC1, COX7, CYT1, QCR6, QCR2, QCR7, COX4, QCR10
mitochondrial ATP synthesis coupled electron transport	18 of 247 genes, 7,3%	34 of 7166 genes, 0,5%	14.6	2.95e-15	QCR9, COX6, COX13, COX5A, SDH1, QCR8, NDI1, COR1, RIP1, CYC7, CYC1, COX7, CYT1, QCR6, QCR2, QCR7, COX4, QCR10
generation of precursor metabolites and energy	37 of 247 genes, 15,0%	195 of 7166 genes, 2,7%	5.55556	4.14e-15	QCR9, BMH2, PET9, COX6, PET10, COX13, CIT1, LSC1, KGD1, COR1, IDH1, TAR1, COX7, COX4, QCR10, LSC2, AAP1, MIX17, NDE1, ACO1, COX5A, SDH1, QCR8, NDI1, RIP1, CYC7, CYC1, IDH2, CYT1, IDP1, CIT2, QCR6, QCR2, QCR7, CIR2, DLD3, SDH2
oxidative phosphorylation	18 of 247 genes, 7,3%	35 of 7166 genes, 0,5%	14.6	5.89e-15	QCR9, COX6, COX13, COX5A, SDH1, QCR8, NDI1, COR1, RIP1, CYC7, CYC1, COX7, CYT1, QCR6, QCR2, QCR7, COX4, QCR10
aerobic respiration	24 of 247 genes, 9,7%	80 of 7166 genes, 1,1%	8.81818	6.54e-14	MIX17, ACO1, QCR9, PET9, PET10, COX13, CIT1, LSC1, SDH1, QCR8, COR1, KGD1, IDH1, RIP1, IDH2, IDP1, CIT2, QCR6, QCR2, QCR7, COX4, QCR10, LSC2, SDH2
alcohol biosynthetic process	20 of 247 genes, 8,1%	58 of 7166 genes, 0,8%	10.125	1.28e-12	ERG8, ERG5, ERG20, ERG26, ERG24, ERG13, HMG1, MCR1, ARO10, ERG12, BDH1, ERG9, DAP1, ERG29, ERG7, ERG10, ERG27, MOT3, ERG4, ERG6
mitochondrial electron transport, ubiquinol to cytochrome c	11 of 247 genes, 4,5%	13 of 7166 genes, 0,2%	22.5	4.13e-12	COR1, RIP1, CYC1, QCR9, CYC7, CYT1, QCR6, QCR2, QCR7, QCR10, QCR8
aspartate family amino acid biosynthetic process	19 of 247 genes, 7,7%	54 of 7166 genes, 0,8%	9.625	4.39e-12	ADE3, MET8, MET28, MHT1, MET10, MET17, YHR112C, MET14, STR3, THR1, MET3, MET5, MET6, CYS3, MET1, MET13, ADI1, MET2, MET16
aspartate family amino acid metabolic process	21 of 247 genes, 8,5%	70 of 7166 genes, 1,0%	8.5	6.09e-12	ADE3, MET8, MET28, MHT1, ARO10, MET10, MET17, YHR112C, MET14, STR3, THR1, MET3, MET5, MET6, CYS3, MET1, MET13, MET2, ADI1, MET16, SAM2
metabolic process	201 of 247 genes, 81,4%	4286 of 7166 genes, 59,8%	1.3612	1.1e-10	CYB5, CYB2, SOD2, BMH2, AIM14, POS5, COX6, MET17, CDC48, KGD1, THR1, PIM1, YME1, CMP2, BIO3, ARG5,6, MOT3, MET16, QCR10, YPC1, BNA1, SAM2, NDE1, MIX17, ERG26, CUZ1, HMG1, ARO10, VHR2, UBA1, QCR8, ERG9, COX15, ROX1, MET14, AAD10, YHR112C, CYC1, NPL4, IDH2, DDI1, ARA1, ARR2, FRA1, SKP2, PHO5, DLD3, FAA1, ERG5, OSH6, SSC1, ERG24, YHR202W, PYC1, MHT1, VTC4, ATG33, DAP1, LEU4, COR1, TAR1, ALD6, ERG7, …
alcohol metabolic process	22 of 247 genes, 8,9%	96 of 7166 genes, 1,3%	6.84615	6.21e-10	NDE1, ERG8, ERG5, ERG20, ERG26, ERG24, ERG13, HMG1, MCR1, ARO10, ERG12, BDH1, ERG9, DAP1, ERG29, ERG7, ARE2, ERG10, ERG27, MOT3, ERG4, ERG6
cofactor metabolic process	31 of 247 genes, 12,6%	216 of 7166 genes, 3,0%	4.2	6.68e-09	NDE1, FAA1, ERG8, ADE3, MET8, HMX1, POS5, SNO1, HMG1, BNA5, PHO8, ERG12, CIT1, LSC1, SNZ1, INH1, COX15, NDI1, MVD1, HFD1, ALD6, BIO4, STF1, BIO3, MET1, COQ11, ZWF1, ACS2, LSC2, BNA1, SAM2
lipid metabolic process	39 of 247 genes, 15,8%	343 of 7166 genes, 4,8%	3.29167	1.87e-08	CYB5, FAA1, ERG8, ERG5, OSH6, MGA2, ERG24, ERG13, NSG2, DAP1, ERG29, HFD1, NPR1, ERG7, GTS1, YEH1, IDI1, MOT3, SPT23, ERG4, FRM2, YPC1, ERG6, LSB6, TGL4, ERG20, ERG26, MCR1, HMG1, EHT1, ERG12, ERG9, MVD1, PDR16, OSH7, ARE2, ERG10, ERG27, YJR154W
serine family amino acid metabolic process	14 of 247 genes, 5,7%	42 of 7166 genes, 0,6%	9.5	4.44e-08	MET14, YHR112C, GCV2, MET3, THR1, STR3, MET5, MET28, CYS3, MET10, MET2, MET16, SER33, MET17
cysteine biosynthetic process	10 of 247 genes, 4,0%	18 of 7166 genes, 0,3%	13.3333	5.82e-08	MET14, YHR112C, MET3, STR3, MET5, MET28, CYS3, MET10, MET16, MET17
organophosphate metabolic process	42 of 247 genes, 17,0%	416 of 7166 genes, 5,8%	2.93103	1.37e-07	ERG8, ADE3, QCR9, POS5, YHR202W, COX6, SNO1, COX13, PHO8, LSC1, COR1, ALD6, GTS1, COX7, IDI1, COX4, QCR10, BNA1, LSB6, NDE1, TGL4, ERG20, HMG1, BNA5, ERG12, COX5A, SDH1, ERG9, QCR8, SNZ1, APA2, NDI1, MVD1, PDR16, RIP1, CYC7, CYC1, CYT1, QCR6, QCR2, QCR7, ZWF1
lipid biosynthetic process	29 of 247 genes, 11,7%	214 of 7166 genes, 3,0%	3.9	1.39e-07	CYB5, ERG8, ERG5, ERG20, MGA2, ERG26, ERG24, ERG13, HMG1, MCR1, NSG2, ERG12, EHT1, ERG9, DAP1, MVD1, ERG29, PDR16, NPR1, ERG7, GTS1, IDI1, ERG10, ERG27, MOT3, SPT23, ERG4, YPC1, ERG6
phosphorus metabolic process	63 of 247 genes, 25,5%	809 of 7166 genes, 11,3%	2.25664	1.45e-07	FAA1, ERG8, ADE3, PHO11, QCR9, POS5, YHR202W, COX6, SNO1, COX13, PHO8, CIT1, HIS2, LSC1, VTC4, COR1, NPR1, ALD6, THR1, GTS1, COX7, IDI1, CMP2, SDT1, ARG5,6, COX4, QCR10, LSC2, BNA1, VTC3, NDE1, LSB6, TGL4, RTK1, ERG20, HMG1, BNA5, ATG1, ERG12, COX5A, SDH1, SNZ1, VTC2, ERG9, QCR8, NDI1, APA2, MVD1, MET14, PDR16, RIP1, CYC1, CYC7, CYT1, QCR6, ATG13, QCR2, QCR7, ZWF1, ACS2, PHO5, PHO12, SPL2
tricarboxylic acid metabolic process	12 of 247 genes, 4,9%	31 of 7166 genes, 0,4%	12.25	1.46e-07	KGD1, IDH1, ARG1, ACO1, IDH2, IDP1, CIT2, CIT1, LSC1, SDH1, LSC2, SDH2
cysteine metabolic process	10 of 247 genes, 4,0%	20 of 7166 genes, 0,3%	13.3333	2.31e-07	MET14, YHR112C, MET3, STR3, MET5, MET28, CYS3, MET10, MET16, MET17
nucleoside phosphate metabolic process	30 of 247 genes, 12,1%	234 of 7166 genes, 3,3%	3.66667	2.63e-07	NDE1, ADE3, QCR9, POS5, YHR202W, COX6, HMG1, BNA5, COX13, PHO8, COX5A, LSC1, SDH1, QCR8, NDI1, APA2, COR1, ALD6, RIP1, CYC1, CYC7, COX7, CYT1, QCR6, QCR2, QCR7, ZWF1, COX4, QCR10, BNA1
ATP metabolic process	19 of 247 genes, 7,7%	98 of 7166 genes, 1,4%	5.5	5.32e-07	NDE1, QCR9, COX6, COX13, COX5A, SDH1, QCR8, NDI1, COR1, RIP1, CYC7, CYC1, COX7, CYT1, QCR6, QCR2, QCR7, COX4, QCR10
nucleotide metabolic process	29 of 247 genes, 11,7%	229 of 7166 genes, 3,2%	3.65625	7.18e-07	NDE1, ADE3, QCR9, POS5, YHR202W, COX6, HMG1, BNA5, COX13, PHO8, COX5A, SDH1, QCR8, NDI1, APA2, COR1, ALD6, RIP1, CYC1, CYC7, COX7, CYT1, QCR6, QCR2, QCR7, ZWF1, COX4, QCR10, BNA1
nucleoside triphosphate metabolic process	20 of 247 genes, 8,1%	112 of 7166 genes, 1,6%	5.0625	8.6e-07	NDE1, QCR9, COX6, COX13, COX5A, LSC1, SDH1, QCR8, NDI1, COR1, RIP1, CYC7, CYC1, COX7, CYT1, QCR6, QCR2, QCR7, COX4, QCR10
nucleobase-containing small molecule metabolic process	31 of 247 genes, 12,6%	261 of 7166 genes, 3,6%	3.5	9.01e-07	NDE1, ADE3, QCR9, POS5, YHR202W, COX6, HMG1, BNA5, COX13, PHO8, COX5A, LSC1, SDH1, QCR8, NDI1, APA2, COR1, ALD6, RIP1, CYC1, CYC7, COX7, CYT1, QCR6, SDT1, QCR2, QCR7, ZWF1, COX4, QCR10, BNA1
cellular metabolic process	185 of 247 genes, 74,9%	4060 of 7166 genes, 56,7%	1.32099	9.22e-07	CYB2, SOD2, BMH2, POS5, COX6, MET17, CDC48, KGD1, THR1, PIM1, YME1, CMP2, BIO3, ARG5,6, MOT3, MET16, QCR10, YPC1, BNA1, SAM2, NDE1, MIX17, ERG26, CUZ1, HMG1, ARO10, VHR2, UBA1, QCR8, ERG9, COX15, ROX1, MET14, AAD10, YHR112C, CYC1, NPL4, IDH2, DDI1, ARA1, FRA1, SKP2, PHO5, DLD3, FAA1, ERG5, OSH6, SSC1, ERG24, YHR202W, PYC1, MHT1, VTC4, ATG33, DAP1, LEU4, COR1, TAR1, ALD6, ERG7, STR3, KAR2, IDI1, M…
acyl-CoA metabolic process	9 of 247 genes, 3,6%	17 of 7166 genes, 0,2%	18	9.75e-07	MVD1, FAA1, ERG8, HMG1, ERG12, CIT1, ACS2, LSC1, LSC2
thioester metabolic process	9 of 247 genes, 3,6%	17 of 7166 genes, 0,2%	18	9.75e-07	MVD1, FAA1, ERG8, HMG1, ERG12, CIT1, ACS2, LSC1, LSC2
purine ribonucleoside triphosphate metabolic process	19 of 247 genes, 7,7%	102 of 7166 genes, 1,4%	5.5	1.08e-06	NDE1, QCR9, COX6, COX13, COX5A, SDH1, QCR8, NDI1, COR1, RIP1, CYC7, CYC1, COX7, CYT1, QCR6, QCR2, QCR7, COX4, QCR10
purine nucleoside triphosphate metabolic process	19 of 247 genes, 7,7%	104 of 7166 genes, 1,5%	5.13333	1.53e-06	NDE1, QCR9, COX6, COX13, COX5A, SDH1, QCR8, NDI1, COR1, RIP1, CYC7, CYC1, COX7, CYT1, QCR6, QCR2, QCR7, COX4, QCR10
ribonucleoside triphosphate metabolic process	19 of 247 genes, 7,7%	104 of 7166 genes, 1,5%	5.13333	1.53e-06	NDE1, QCR9, COX6, COX13, COX5A, SDH1, QCR8, NDI1, COR1, RIP1, CYC7, CYC1, COX7, CYT1, QCR6, QCR2, QCR7, COX4, QCR10
hydrogen ion transmembrane transport	16 of 247 genes, 6,5%	72 of 7166 genes, 1,0%	6.5	1.54e-06	QCR9, COX6, COX12, COX13, COX5A, QCR8, COX15, COR1, RIP1, COX7, CYT1, QCR6, QCR7, QCR2, COX4, QCR10
tricarboxylic acid cycle	11 of 247 genes, 4,5%	30 of 7166 genes, 0,4%	11.25	1.71e-06	KGD1, IDH1, ACO1, IDH2, IDP1, CIT2, CIT1, LSC1, SDH1, LSC2, SDH2
citrate metabolic process	11 of 247 genes, 4,5%	30 of 7166 genes, 0,4%	11.25	1.71e-06	KGD1, IDH1, ACO1, IDH2, IDP1, CIT2, CIT1, LSC1, SDH1, LSC2, SDH2
serine family amino acid biosynthetic process	11 of 247 genes, 4,5%	31 of 7166 genes, 0,4%	11.25	2.58e-06	MET14, YHR112C, MET3, STR3, MET5, MET28, CYS3, MET10, MET16, SER33, MET17
organic substance metabolic process	183 of 247 genes, 74,1%	4035 of 7166 genes, 56,3%	1.31616	2.58e-06	CYB5, CYB2, BMH2, POS5, COX6, MET17, CDC48, KGD1, THR1, PIM1, YME1, CMP2, BIO3, ARG5,6, MOT3, MET16, QCR10, YPC1, BNA1, SAM2, NDE1, ERG26, CUZ1, HMG1, ARO10, VHR2, UBA1, QCR8, ERG9, COX15, ROX1, MET14, AAD10, YHR112C, CYC1, NPL4, IDH2, DDI1, ARA1, FRA1, SKP2, DLD3, FAA1, ERG5, OSH6, SSC1, ERG24, YHR202W, PYC1, MHT1, VTC4, DAP1, LEU4, COR1, ALD6, ERG7, STR3, KAR2, IDI1, MET6, DLD1, MET13, FRM2, VT…
sulfate assimilation	7 of 247 genes, 2,8%	10 of 7166 genes, 0,1%	28	5.01e-06	MET1, MET14, MET10, MET8, MET3, MET16, MET5
cellular lipid metabolic process	33 of 247 genes, 13,4%	318 of 7166 genes, 4,4%	3.04545	8.12e-06	FAA1, ERG8, ERG5, MGA2, ERG24, ERG13, DAP1, ERG29, HFD1, NPR1, ERG7, GTS1, IDI1, MOT3, SPT23, ERG4, FRM2, YPC1, ERG6, LSB6, TGL4, ERG20, ERG26, MCR1, HMG1, EHT1, ERG12, ERG9, MVD1, PDR16, ARE2, ERG27, ERG10
purine nucleotide metabolic process	21 of 247 genes, 8,5%	142 of 7166 genes, 2,0%	4.25	1.12e-05	NDE1, ADE3, QCR9, COX6, HMG1, COX13, COX5A, SDH1, QCR8, NDI1, COR1, RIP1, CYC7, CYC1, COX7, CYT1, QCR6, QCR2, QCR7, COX4, QCR10
coenzyme metabolic process	23 of 247 genes, 9,3%	169 of 7166 genes, 2,4%	3.875	1.13e-05	NDE1, FAA1, ERG8, ADE3, POS5, SNO1, HMG1, PHO8, BNA5, ERG12, CIT1, LSC1, SNZ1, NDI1, MVD1, HFD1, ALD6, COQ11, ZWF1, ACS2, LSC2, BNA1, SAM2
phosphate-containing compound metabolic process	57 of 247 genes, 23,1%	783 of 7166 genes, 10,9%	2.11927	1.71e-05	ERG8, ADE3, PHO11, QCR9, POS5, YHR202W, COX6, SNO1, COX13, PHO8, HIS2, LSC1, VTC4, COR1, NPR1, ALD6, THR1, GTS1, COX7, IDI1, CMP2, SDT1, ARG5,6, COX4, QCR10, BNA1, NDE1, LSB6, TGL4, RTK1, ERG20, HMG1, BNA5, ATG1, ERG12, COX5A, SDH1, SNZ1, ERG9, QCR8, NDI1, APA2, MVD1, MET14, PDR16, RIP1, CYC7, CYC1, CYT1, QCR6, ATG13, QCR2, QCR7, ZWF1, PHO5, PHO12, SPL2
purine nucleoside monophosphate metabolic process	19 of 247 genes, 7,7%	120 of 7166 genes, 1,7%	4.52941	1.81e-05	NDE1, QCR9, COX6, COX13, COX5A, SDH1, QCR8, NDI1, COR1, RIP1, CYC7, CYC1, COX7, CYT1, QCR6, QCR2, QCR7, COX4, QCR10
purine ribonucleoside monophosphate metabolic process	19 of 247 genes, 7,7%	120 of 7166 genes, 1,7%	4.52941	1.81e-05	NDE1, QCR9, COX6, COX13, COX5A, SDH1, QCR8, NDI1, COR1, RIP1, CYC7, CYC1, COX7, CYT1, QCR6, QCR2, QCR7, COX4, QCR10
isoprenoid biosynthetic process	8 of 247 genes, 3,2%	17 of 7166 genes, 0,2%	16	2.84e-05	MVD1, ERG8, ERG20, IDI1, ERG13, HMG1, ERG12, ERG9
purine ribonucleotide metabolic process	20 of 247 genes, 8,1%	138 of 7166 genes, 1,9%	4.26316	3.58e-05	NDE1, QCR9, COX6, HMG1, COX13, COX5A, SDH1, QCR8, NDI1, COR1, RIP1, CYC7, CYC1, COX7, CYT1, QCR6, QCR2, QCR7, COX4, QCR10
isopentenyl diphosphate biosynthetic process	5 of 247 genes, 2,0%	5 of 7166 genes, 0,1%	20	4.01e-05	MVD1, ERG8, ERG12, IDI1, HMG1
farnesyl diphosphate metabolic process	5 of 247 genes, 2,0%	5 of 7166 genes, 0,1%	20	4.01e-05	ERG8, ERG12, ERG20, IDI1, ERG9
isopentenyl diphosphate metabolic process	5 of 247 genes, 2,0%	5 of 7166 genes, 0,1%	20	4.01e-05	MVD1, ERG8, ERG12, IDI1, HMG1
ribonucleoside monophosphate metabolic process	19 of 247 genes, 7,7%	128 of 7166 genes, 1,8%	4.27778	5.34e-05	NDE1, QCR9, COX6, COX13, COX5A, SDH1, QCR8, NDI1, COR1, RIP1, CYC7, CYC1, COX7, CYT1, QCR6, QCR2, QCR7, COX4, QCR10
ribonucleotide metabolic process	20 of 247 genes, 8,1%	143 of 7166 genes, 2,0%	4.05	6.6e-05	NDE1, QCR9, COX6, HMG1, COX13, COX5A, SDH1, QCR8, NDI1, COR1, RIP1, CYC7, CYC1, COX7, CYT1, QCR6, QCR2, QCR7, COX4, QCR10
nucleoside monophosphate metabolic process	19 of 247 genes, 7,7%	131 of 7166 genes, 1,8%	4.27778	7.82e-05	NDE1, QCR9, COX6, COX13, COX5A, SDH1, QCR8, NDI1, COR1, RIP1, CYC7, CYC1, COX7, CYT1, QCR6, QCR2, QCR7, COX4, QCR10
purine-containing compound metabolic process	21 of 247 genes, 8,5%	161 of 7166 genes, 2,2%	3.86364	0.0001	NDE1, ADE3, QCR9, COX6, HMG1, COX13, COX5A, SDH1, QCR8, NDI1, COR1, RIP1, CYC7, CYC1, COX7, CYT1, QCR6, QCR2, QCR7, COX4, QCR10
mitochondrial electron transport, cytochrome c to oxygen	7 of 247 genes, 2,8%	14 of 7166 genes, 0,2%	14	0.00012	COX13, COX5A, CYC1, COX4, CYC7, COX7, COX6
ribose phosphate metabolic process	21 of 247 genes, 8,5%	163 of 7166 genes, 2,3%	3.69565	0.00013	NDE1, QCR9, COX6, HMG1, COX13, COX5A, SDH1, QCR8, NDI1, COR1, RIP1, CYC7, CYC1, COX7, CYT1, QCR6, QCR2, QCR7, ZWF1, COX4, QCR10
isoprenoid metabolic process	8 of 247 genes, 3,2%	20 of 7166 genes, 0,3%	10.6667	0.00013	MVD1, ERG8, ERG20, IDI1, ERG13, HMG1, ERG12, ERG9
terpenoid metabolic process	5 of 247 genes, 2,0%	6 of 7166 genes, 0,1%	20	0.00023	ERG8, ERG12, ERG20, IDI1, ERG9
proton transport	16 of 247 genes, 6,5%	112 of 7166 genes, 1,6%	4.0625	0.00103	QCR9, COX6, COX12, COX13, COX5A, QCR8, COX15, COR1, RIP1, COX7, CYT1, QCR6, QCR7, QCR2, COX4, QCR10
acetyl-CoA metabolic process	6 of 247 genes, 2,4%	12 of 7166 genes, 0,2%	12	0.00105	MVD1, ERG8, ERG12, CIT1, ACS2, HMG1
homocysteine metabolic process	6 of 247 genes, 2,4%	12 of 7166 genes, 0,2%	12	0.00105	YHR112C, CYS3, LAP3, STR3, MET17, MET6
hydrogen transport	16 of 247 genes, 6,5%	113 of 7166 genes, 1,6%	4.0625	0.00116	QCR9, COX6, COX12, COX13, COX5A, QCR8, COX15, COR1, RIP1, COX7, CYT1, QCR6, QCR7, QCR2, COX4, QCR10
isopentenyl diphosphate biosynthetic process, mevalonate pathway	4 of 247 genes, 1,6%	4 of 7166 genes, 0,1%	16	0.00118	MVD1, ERG8, ERG12, HMG1
farnesyl diphosphate biosynthetic process	4 of 247 genes, 1,6%	4 of 7166 genes, 0,1%	16	0.00118	ERG8, ERG12, ERG20, IDI1
inorganic cation transmembrane transport	17 of 247 genes, 6,9%	127 of 7166 genes, 1,8%	3.83333	0.00121	QCR9, COX6, COX12, COX13, COX5A, QCR8, COX15, PIC2, COR1, RIP1, COX7, CYT1, QCR6, QCR7, QCR2, COX4, QCR10
glutamine family amino acid biosynthetic process	8 of 247 genes, 3,2%	30 of 7166 genes, 0,4%	8	0.00463	IDH1, ARG1, IDH2, IDP1, CIT2, ARG5,6, CIT1, ARG3
homoserine metabolic process	6 of 247 genes, 2,4%	15 of 7166 genes, 0,2%	12	0.00522	YHR112C, CYS3, THR1, STR3, MET2, MET17
terpenoid biosynthetic process	4 of 247 genes, 1,6%	5 of 7166 genes, 0,1%	16	0.00576	ERG8, ERG12, ERG20, IDI1
phosphorylation	31 of 247 genes, 12,6%	386 of 7166 genes, 5,4%	2.33333	0.00675	LSB6, ERG8, RTK1, QCR9, POS5, COX6, COX13, ATG1, ERG12, COX5A, SDH1, VTC4, QCR8, NDI1, MET14, COR1, NPR1, RIP1, THR1, CYC1, CYC7, COX7, CYT1, QCR6, ATG13, QCR2, ARG5,6, QCR7, COX4, QCR10, SPL2
monovalent inorganic cation transport	16 of 247 genes, 6,5%	129 of 7166 genes, 1,8%	3.61111	0.00685	QCR9, COX6, COX12, COX13, COX5A, QCR8, COX15, COR1, RIP1, COX7, CYT1, QCR6, QCR7, QCR2, COX4, QCR10
monocarboxylic acid metabolic process	20 of 247 genes, 8,1%	191 of 7166 genes, 2,7%	3	0.00702	NDE1, FAA1, CYB2, MGA2, PYC1, ARO10, BNA5, EHT1, BNA3, ALD6, BIO4, ERG10, IDP1, CIT2, BIO3, DLD1, SPT23, ACS2, DLD3, FRM2
ion transmembrane transport	23 of 247 genes, 9,3%	242 of 7166 genes, 3,4%	2.73529	0.00747	DIP5, QCR9, POR1, COX6, COX12, COX13, COX5A, MUP1, QCR8, COX15, PIC2, COR1, RIP1, MCH4, COX7, CYT1, QCR6, QCR2, QCR7, MMP1, COX4, QCR10, SAM3
inorganic ion transmembrane transport	17 of 247 genes, 6,9%	146 of 7166 genes, 2,0%	3.45	0.00841	QCR9, COX6, COX12, COX13, COX5A, QCR8, COX15, PIC2, COR1, RIP1, COX7, CYT1, QCR6, QCR7, QCR2, COX4, QCR10
cellular process	207 of 247 genes, 83,8%	5176 of 7166 genes, 72,2%	1.16066	0.00863	CYB2, SOD2, BMH2, AIM14, POS5, COX6, TIR1, MET17, CDC48, KGD1, THR1, PIM1, YME1, CMP2, BIO3, ARG5,6, MOT3, MET16, NCE103, QCR10, YPC1, BNA1, SAM2, NDE1, MIX17, DAN1, ERG26, CUZ1, HMG1, ARO10, VHR2, UBA1, QCR8, ERG9, COX15, ROX1, MET14, AAD10, YHR112C, CYC1, NPL4, IDH2, MDM34, DDI1, ARA1, PDR12, FRA1, SKP2, PHO5, DLD3, FAA1, ERG5, OSH6, SSC1, ERG24, POR1, YHR202W, PYC1, MHT1, VTC4, ATG33, DAP1, LE…
cation transmembrane transport	18 of 247 genes, 7,3%	166 of 7166 genes, 2,3%	3.17391	0.01248	QCR9, COX6, COX12, COX13, COX5A, QCR8, COX15, PIC2, COR1, RIP1, COX7, CYT1, QCR6, QCR2, QCR7, COX4, QCR10, SAM3
apoptotic process	8 of 247 genes, 3,2%	34 of 7166 genes, 0,5%	6.4	0.01274	WWM1, BMH2, PET9, HSP60, AIM14, POR1, SNO1, NDI1
glutamate biosynthetic process	5 of 247 genes, 2,0%	11 of 7166 genes, 0,2%	10	0.01564	IDH1, CIT1, IDH2, IDP1, CIT2
porphyrin-containing compound metabolic process	6 of 247 genes, 2,4%	18 of 7166 genes, 0,3%	8	0.01775	MET1, MET8, HMX1, STF1, COX15, INH1
tetrapyrrole metabolic process	6 of 247 genes, 2,4%	18 of 7166 genes, 0,3%	8	0.01775	MET1, MET8, HMX1, STF1, COX15, INH1
heme metabolic process	6 of 247 genes, 2,4%	18 of 7166 genes, 0,3%	8	0.01775	MET1, MET8, HMX1, STF1, COX15, INH1
cofactor biosynthetic process	15 of 247 genes, 6,1%	125 of 7166 genes, 1,7%	3.58824	0.01976	HFD1, ADE3, MET8, STF1, POS5, SNO1, BNA5, MET1, COQ11, ACS2, SNZ1, INH1, COX15, SAM2, BNA1
cell death	8 of 247 genes, 3,2%	36 of 7166 genes, 0,5%	6.4	0.02	WWM1, BMH2, PET9, HSP60, AIM14, POR1, SNO1, NDI1
programmed cell death	8 of 247 genes, 3,2%	36 of 7166 genes, 0,5%	6.4	0.02	WWM1, BMH2, PET9, HSP60, AIM14, POR1, SNO1, NDI1
transmembrane transport	34 of 247 genes, 13,8%	472 of 7166 genes, 6,6%	2.09091	0.02453	SSC1, QCR9, MCH1, PET9, POR1, COX6, COX12, COX13, COR1, NPR1, MCH4, COX7, KAR2, YME1, MMP1, COX4, QCR10, NRT1, ARR3, DIP5, COX5A, MUP1, QCR8, COX15, PIC2, RIP1, SSA2, HSP60, CYT1, PDR12, QCR6, QCR2, QCR7, SAM3
sulfate assimilation, phosphoadenylyl sulfate reduction by phosphoadenylyl-sulfate reductase (thioredoxin)	3 of 247 genes, 1,2%	3 of 7166 genes, 0,0%	28.664	0.03476	MET14, MET3, MET16
sulfate reduction	3 of 247 genes, 1,2%	3 of 7166 genes, 0,0%	28.664	0.03476	MET14, MET3, MET16
