# Supplementary material for: Different Metabolic Pathways Are Involved in Response of Saccharomyces cerevisiae to L-A and M Viruses
Source: Toxins (Basel). 2017 Jul 25;9(8):233. doi: 10.3390/toxins9080233 (PMC5577567; doi:10.3390/toxins9080233)
Supplement: Supplementary file 1 [file toxins-09-00233-s001.zip › toxins-210554-supplementary/Table S3.xls]

## Sheet: Up in L-M-
GO terms in molecular functions for genes induced in host cells with eliminated L-A-lus and M-2 viruses
Terms from the Function Ontology of gene association, with p-value <= 0,05
Gene Ontology term	Cluster frequency	Genome frequency	Fold enrichment	Corrected P-value	Genes annotated to the term
catalytic activity	143 of 291 genes, 49,1%	2446 of 7166 genes, 34,1%	1.43988	1.43e-05	YPT53, SDP1, OPI1, CRH1, GLC3, XPT1, CHA1, DFG5, CPR2, YPS6, RPB11, YPK2, CAT5, AAH1, DYN2, YMR114C, KTR2, YBL055C, REX4, THI20, YIR042C, HSP150, GPC1, DPH5, YPS3, TOS3, ALT2, YER152C, PAA1, PNC1, GSP2, PPM1, ALG13, ARI1, KDX1, TRP1, DOG2, GFA1, CPR1, RBK1, ADH1, TPS1, GPP1, IMD4, EFM4, UGA2, TPK1, APC11, HTD2, DOT5, FBP26, PRX1, RNR2, FSH3, URA8, FPR4, CRG1, USB1, OTU1, PCM1, SPC1, MNT4, HYR1, G…
structural constituent of cell wall	10 of 291 genes, 3,4%	45 of 7166 genes, 0,6%	5.66667	0.00262	CWP2, CWP1, PAU3, CCW12, PIR5, HSP150, PAU20, NCW2, CIS3, PIR3
peroxiredoxin activity	5 of 291 genes, 1,7%	9 of 7166 genes, 0,1%	17	0.00328	PRX1, AHP1, HYR1, DOT5, TSA2
oxidoreductase activity	32 of 291 genes, 11,0%	353 of 7166 genes, 4,9%	2.2449	0.00389	ARA2, ARI1, YDL124W, AHP1, GOR1, IRC24, YJR096W, COX5B, GPX1, MTC3, YCR102C, FMP46, ADH1, IMD4, OYE2, UGA2, YNL134C, IMD2, YPL088W, TRX2, ADH2, HYR1, HTD2, CAT5, DOT5, GCY1, PRX1, ALD4, RNR2, MXR2, TRX3, TSA2
peroxidase activity	6 of 291 genes, 2,1%	17 of 7166 genes, 0,2%	10.5	0.01006	PRX1, GPX1, AHP1, HYR1, DOT5, TSA2
oxidoreductase activity, acting on peroxide as acceptor	6 of 291 genes, 2,1%	18 of 7166 genes, 0,3%	7	0.01459	PRX1, GPX1, AHP1, HYR1, DOT5, TSA2
glutamine-fructose-6-phosphate transaminase (isomerizing) activity	3 of 291 genes, 1,0%	3 of 7166 genes, 0,0%	23.8867	0.01849	GFA1, YMR084W, YMR085W
L-glutamine aminotransferase activity	3 of 291 genes, 1,0%	3 of 7166 genes, 0,0%	23.8867	0.01849	GFA1, YMR084W, YMR085W
antioxidant activity	8 of 291 genes, 2,7%	36 of 7166 genes, 0,5%	5.4	0.02099	PRX1, GPX1, TRX2, AHP1, HYR1, TRX3, DOT5, TSA2
thioredoxin peroxidase activity	4 of 291 genes, 1,4%	7 of 7166 genes, 0,1%	14	0.02361	PRX1, AHP1, DOT5, TSA2

## Sheet: Down in L-M-
GO terms in molecular functions for genes repressed in host cells with eliminated L-A-lus and M-2 viruses
Terms from the Function Ontology of gene association, with p-value <= 0,05
Gene Ontology term	Cluster frequency	Genome frequency	Fold enrichment	Corrected P-value	Genes annotated to the term
oxidoreductase activity	69 of 424 genes, 16,3%	353 of 7166 genes, 4,9%	3.32653	3.42e-17	CYB2, HMX1, ERG3, ERG11, QCR9, AIM14, SCS7, BNA4, ARO1, OLE1, FRE2, IDH1, LYS9, ARG5,6, MSC7, MET16, QCR10, ERG4, BNA1, NDE1, GCV3, ERG26, HMG1, COX5A, GLT1, QCR8, ERG9, PDX3, COX15, LYS1, HIS4, RIP1, IDH2, IDP1, ARR2, MXR1, CUP1-1, CIR2, FRE1, FRE4, ADE3, ERG5, YAH1, ERG24, MET10, DLD2, FET3, HFD1, LYS2, GCV1, LYS12, MET5, ZTA1, DLD1, MET13, COQ11, SER33, FRM2, PXP2, MET8, TAH18, RIB5, ERG1, HOM…
cofactor binding	41 of 424 genes, 9,7%	159 of 7166 genes, 2,2%	4.40909	7.54e-14	STR2, CYB2, BNA4, TRP5, CAR2, MET17, DLD2, IDH1, ILV1, ARO9, MET5, LYS12, BIO3, THR4, HIS5, DLD1, COQ11, ARG5,6, SER33, TAH18, ILV2, ARO10, HMG1, BNA5, HOM2, ERG1, GLT1, ARO2, BAT1, ARG8, PDX3, YHR112C, HIS4, IDH2, SRY1, IDP1, ARO8, AAT2, AAT1, CIR2, CYS4
catalytic activity	223 of 424 genes, 52,6%	2446 of 7166 genes, 34,1%	1.54252	2.27e-13	ERG2, RSC58, CYB2, ERG11, OLI1, IST3, AIM14, POS5, YHL012W, ARE1, SCS7, BNA4, ARO4, MET17, CAR1, FRE2, AUS1, THR1, ILS1, ACO2, MCT1, BIO3, LYS21, ARG5,6, DBF20, MET16, QCR10, BNA1, MYO2, CPA1, NDE1, GCV3, ERG26, HMG1, ARO10, UBA1, CPA2, SKS1, QCR8, ERG9, COX15, MET14, YHR112C, LYS1, HIS4, IDH2, SRY1, PDR12, ARR2, RSC3, SKP2, SAM4, CUP1-1, FRE1, ERG5, CFD1, ERG24, HIS3, LAG1, SGF73, RIA1, LYS20, N…
vitamin binding	22 of 424 genes, 5,2%	58 of 7166 genes, 0,8%	6.5	1.54e-10	STR2, PYC2, ILV2, ARO10, BNA5, TRP5, CAR2, MET17, BAT1, ARG8, YHR112C, ILV1, LYS2, ARO9, SRY1, BIO3, THR4, ARO8, HIS5, AAT2, AAT1, CYS4
ion binding	158 of 424 genes, 37,3%	1609 of 7166 genes, 22,5%	1.65778	2.61e-10	CYB5, CYB2, ERG11, POS5, SCS7, BNA4, SNX41, ISA1, MET17, CAR1, FRE2, AUS1, THR1, ILS1, ACO2, BIO3, ARG5,6, DBF20, MOT3, BNA1, MYO2, CPA1, UGA3, ARO10, UBA1, CPA2, SKS1, MET14, YHR112C, CMR3, HIS4, CYC1, IDH2, SRY1, PDR12, RSC3, SAM4, CUP1-1, GAT1, FRE1, ERG5, CFD1, RIA1, ARG2, DLD2, FET3, IDI1, DRE2, THR4, DLD1, YPK3, NRP1, VPS41, ILV2, ERG12, ERG1, ILV3, BAT1, ARO2, BUD16, NVJ3, HOM3, GZF3, YCK3…
pyridoxal phosphate binding	18 of 424 genes, 4,2%	44 of 7166 genes, 0,6%	7	4.8e-09	STR2, BNA5, TRP5, CAR2, MET17, BAT1, ARG8, YHR112C, ILV1, ARO9, SRY1, THR4, BIO3, HIS5, ARO8, AAT2, AAT1, CYS4
vitamin B6 binding	18 of 424 genes, 4,2%	44 of 7166 genes, 0,6%	7	4.8e-09	STR2, BNA5, TRP5, CAR2, MET17, BAT1, ARG8, YHR112C, ILV1, ARO9, SRY1, THR4, BIO3, HIS5, ARO8, AAT2, AAT1, CYS4
lyase activity	27 of 424 genes, 6,4%	114 of 7166 genes, 1,6%	4	1e-07	STR2, TRP2, MET8, ACO1, LEU1, HIS3, SNO1, ARO10, LYS4, HIS7, TRP5, ARO1, ILV3, SNZ1, MET17, ARO2, ARG4, MVD1, GLY1, YHR112C, ILV1, SRY1, TRP3, ACO2, PCK1, THR4, CYS4
transporter activity	62 of 424 genes, 14,6%	476 of 7166 genes, 6,6%	2.21212	5.08e-07	NUP100, ATO3, QCR9, MCH1, PET9, OLI1, TPN1, ATR1, LOS1, OAC1, BAP2, SSU1, AQR1, YDL199C, RTC2, SLY41, LYP1, ESBP6, FET3, FTR1, AUS1, MEP2, MCH4, GNP1, FUI1, YCR023C, SNQ2, MMP1, QCR10, NRT1, UPS1, NUP84, ERC1, ORT1, NUP57, SIT1, DIP5, KAP120, BAP3, YMC1, GGC1, PHO90, OPT1, COX5A, MUP1, HXT3, QCR8, NUP120, COX15, AVT4, AGP1, CAN1, PDR16, CCC2, VHT1, RIP1, YMC2, PDR12, SMF3, COT1, QDR3, PHO84
transmembrane transporter activity	52 of 424 genes, 12,3%	380 of 7166 genes, 5,3%	2.32075	2.3e-06	ATO3, QCR9, PET9, OLI1, TPN1, ATR1, LOS1, OAC1, BAP2, SSU1, AQR1, YDL199C, RTC2, LYP1, ESBP6, FET3, FTR1, AUS1, MEP2, MCH4, GNP1, FUI1, SNQ2, MMP1, QCR10, NRT1, ERC1, ORT1, SIT1, DIP5, BAP3, YMC1, GGC1, PHO90, OPT1, COX5A, MUP1, HXT3, QCR8, COX15, AVT4, CAN1, AGP1, CCC2, VHT1, RIP1, YMC2, PDR12, SMF3, COT1, QDR3, PHO84
cation binding	88 of 424 genes, 20,8%	832 of 7166 genes, 11,6%	1.7931	5.93e-06	CYB5, CYB2, HMX1, ERG3, ERG11, GLN3, SCS7, PHO8, ARO1, ISA1, OLE1, CAR1, FRE2, IDH1, ACO2, LEU3, ISU1, ARG5,6, MOT3, LSC2, TRF5, AAP1, BNA1, MET22, TRP2, TCB3, ALA1, ACO1, UGA3, LYS4, ARO10, TEA1, CPA2, GLT1, CCC2, CMR3, SSM4, HIS4, RIP1, CYC1, IDH2, ERG10, FOB1, IDP1, RSC3, SAM4, SMF3, OAF3, CUP1-1, CIR2, GAT1, ASI3, FRE1, FRE4, ERG5, YAH1, CFD1, LEU1, SFB2, ARG2, NRK1, FET3, LYS12, MET5, IDI1, …
iron-sulfur cluster binding	14 of 424 genes, 3,3%	42 of 7166 genes, 0,6%	5.5	2.09e-05	RIP1, YAH1, ACO1, MET5, CFD1, ACO2, DRE2, LEU1, LYS4, ISU1, ISA1, GLT1, ILV3, CIR2
metal cluster binding	14 of 424 genes, 3,3%	42 of 7166 genes, 0,6%	5.5	2.09e-05	RIP1, YAH1, ACO1, MET5, CFD1, ACO2, DRE2, LEU1, LYS4, ISU1, ISA1, GLT1, ILV3, CIR2
heme binding	11 of 424 genes, 2,6%	27 of 7166 genes, 0,4%	6.5	5.28e-05	CYB5, ERG5, CYB2, HMX1, CYC1, ERG11, MET5, CYT1, SCS7, OLE1, DAP1
tetrapyrrole binding	11 of 424 genes, 2,6%	27 of 7166 genes, 0,4%	6.5	5.28e-05	CYB5, ERG5, CYB2, HMX1, CYC1, ERG11, MET5, CYT1, SCS7, OLE1, DAP1
substrate-specific transmembrane transporter activity	45 of 424 genes, 10,6%	340 of 7166 genes, 4,7%	2.25532	7.15e-05	ATO3, QCR9, PET9, OLI1, TPN1, ATR1, LOS1, OAC1, BAP2, SSU1, AQR1, YDL199C, RTC2, LYP1, FET3, FTR1, MEP2, GNP1, FUI1, MMP1, QCR10, NRT1, ORT1, SIT1, DIP5, BAP3, YMC1, GGC1, OPT1, COX5A, MUP1, HXT3, QCR8, COX15, AVT4, CAN1, AGP1, CCC2, RIP1, YMC2, PDR12, SMF3, COT1, QDR3, PHO84
metal ion binding	84 of 424 genes, 19,8%	824 of 7166 genes, 11,5%	1.72174	7.28e-05	CYB5, CYB2, HMX1, ERG3, ERG11, GLN3, SCS7, PHO8, ARO1, ISA1, OLE1, CAR1, FRE2, IDH1, ACO2, LEU3, ISU1, MOT3, LSC2, TRF5, AAP1, BNA1, MET22, TRP2, TCB3, ALA1, ACO1, UGA3, LYS4, ARO10, TEA1, CPA2, GLT1, CCC2, CMR3, SSM4, HIS4, RIP1, CYC1, IDH2, ERG10, FOB1, IDP1, RSC3, SAM4, SMF3, OAF3, CUP1-1, CIR2, GAT1, ASI3, FRE1, FRE4, ERG5, YAH1, CFD1, LEU1, SFB2, NRK1, FET3, LYS12, MET5, IDI1, DRE2, ZTA1, WA…
organic acid transmembrane transporter activity	18 of 424 genes, 4,2%	75 of 7166 genes, 1,0%	4.2	8.05e-05	ATO3, ORT1, DIP5, BAP3, YMC1, OAC1, BAP2, MUP1, AQR1, RTC2, LYP1, AVT4, AGP1, CAN1, YMC2, GNP1, PDR12, MMP1
4 iron, 4 sulfur cluster binding	11 of 424 genes, 2,6%	28 of 7166 genes, 0,4%	6.5	8.24e-05	ACO1, MET5, CFD1, ACO2, DRE2, LEU1, LYS4, ISU1, ILV3, ISA1, CIR2
transaminase activity	10 of 424 genes, 2,4%	23 of 7166 genes, 0,3%	8	9.47e-05	ARO9, GCV1, BIO3, ARO8, HIS5, CAR2, AAT2, BAT1, AAT1, ARG8
transferase activity, transferring nitrogenous groups	10 of 424 genes, 2,4%	23 of 7166 genes, 0,3%	8	9.47e-05	ARO9, GCV1, BIO3, ARO8, HIS5, CAR2, AAT2, BAT1, AAT1, ARG8
small molecule binding	98 of 424 genes, 23,1%	1020 of 7166 genes, 14,2%	1.62676	0.0001	ASN1, STR2, ERG8, YJR124C, CYB2, IST3, POS5, BNA4, CDC60, CAR2, ARO1, MET17, KRS1, PFK27, IDH1, AUS1, MET3, THR1, ILS1, BIO3, PCK1, HIS5, ARG5,6, DBF20, LSC2, MYO2, CPA1, FAA4, ALA1, HMG1, ARO10, ATG1, UBA1, CPA2, SKS1, GLT1, ARG8, PDX3, MET14, YHR112C, CCC2, HIS4, IDH2, SRY1, IDP1, PDR12, ARP8, YME2, ARO8, PKP2, WHI3, ADE3, CFD1, RIA1, DPS1, TRP5, ARG2, DLD2, NRK1, YGK3, NPR1, ILV1, LYS2, ARO9, …
L-phenylalanine aminotransferase activity	5 of 424 genes, 1,2%	5 of 7166 genes, 0,1%	12	0.00024	HIS5, ARO8, ARO9, AAT2, AAT1
L-phenylalanine:2-oxoglutarate aminotransferase activity	5 of 424 genes, 1,2%	5 of 7166 genes, 0,1%	12	0.00024	HIS5, ARO8, ARO9, AAT2, AAT1
L-amino acid transmembrane transporter activity	12 of 424 genes, 2,8%	37 of 7166 genes, 0,5%	5.6	0.00026	CAN1, AGP1, ORT1, DIP5, BAP3, GNP1, YMC1, BAP2, MMP1, MUP1, AVT4, LYP1
anion transmembrane transporter activity	20 of 424 genes, 4,7%	101 of 7166 genes, 1,4%	3.35714	0.00047	ATO3, ORT1, DIP5, BAP3, PET9, YMC1, ATR1, OAC1, BAP2, SSU1, MUP1, AQR1, RTC2, LYP1, AVT4, AGP1, CAN1, GNP1, MMP1, PHO84
amino acid transmembrane transporter activity	13 of 424 genes, 3,1%	46 of 7166 genes, 0,6%	5.16667	0.00053	CAN1, AGP1, ORT1, DIP5, BAP3, GNP1, YMC1, BAP2, MMP1, MUP1, RTC2, LYP1, AVT4
substrate-specific transporter activity	49 of 424 genes, 11,6%	413 of 7166 genes, 5,8%	2	0.00056	ATO3, QCR9, PET9, OLI1, TPN1, ATR1, LOS1, OAC1, BAP2, SSU1, AQR1, YDL199C, RTC2, LYP1, FET3, FTR1, AUS1, MEP2, GNP1, FUI1, MMP1, QCR10, NRT1, UPS1, ORT1, SIT1, DIP5, KAP120, BAP3, YMC1, GGC1, OPT1, COX5A, MUP1, HXT3, QCR8, COX15, AVT4, CAN1, AGP1, PDR16, CCC2, RIP1, YMC2, PDR12, SMF3, COT1, QDR3, PHO84
anion binding	92 of 424 genes, 21,7%	975 of 7166 genes, 13,6%	1.59559	0.00059	ASN1, STR2, ERG8, YJR124C, CYB2, POS5, BNA4, CDC60, CAR2, SNX41, ARO1, MET17, KRS1, PFK27, AUS1, MET3, THR1, ILS1, BIO3, PCK1, HIS5, ARG5,6, DBF20, LSC2, MYO2, CPA1, FAA4, TCB3, ALA1, ARO10, ATG1, UBA1, CPA2, SKS1, GLT1, ARG8, PDX3, MET14, YHR112C, CCC2, HIS4, SRY1, PDR12, ARP8, ARO8, PKP2, ADE3, CFD1, RIA1, DPS1, TRP5, ARG2, DLD2, NRK1, YGK3, NPR1, ILV1, LYS2, ARO9, MET5, SNQ2, THR4, DLD1, YPK3,…
carboxylic acid binding	9 of 424 genes, 2,1%	22 of 7166 genes, 0,3%	7	0.00071	GCV2, HOM3, PYC2, ALA1, ILV6, ARG5,6, ARG2, SER33, ARG3
organic acid binding	9 of 424 genes, 2,1%	22 of 7166 genes, 0,3%	7	0.00071	GCV2, HOM3, PYC2, ALA1, ILV6, ARG5,6, ARG2, SER33, ARG3
carboxylic acid transmembrane transporter activity	16 of 424 genes, 3,8%	72 of 7166 genes, 1,0%	3.8	0.00114	CAN1, ATO3, AGP1, ORT1, DIP5, BAP3, GNP1, YMC1, MMP1, OAC1, BAP2, MUP1, AQR1, RTC2, LYP1, AVT4
iron ion binding	10 of 424 genes, 2,4%	30 of 7166 genes, 0,4%	6	0.0017	ERG5, ERG3, ERG11, SCS7, ISU1, GLT1, ISA1, OLE1, ERG25, BNA1
amino acid binding	8 of 424 genes, 1,9%	19 of 7166 genes, 0,3%	6.33333	0.00209	GCV2, HOM3, ALA1, ILV6, ARG5,6, ARG2, SER33, ARG3
organic anion transmembrane transporter activity	17 of 424 genes, 4,0%	85 of 7166 genes, 1,2%	3.33333	0.00259	ATO3, ORT1, DIP5, BAP3, PET9, YMC1, OAC1, BAP2, MUP1, AQR1, RTC2, LYP1, AVT4, AGP1, CAN1, GNP1, MMP1
oxidoreductase activity, acting on NAD(P)H	11 of 424 genes, 2,6%	38 of 7166 genes, 0,5%	5.2	0.00269	NDE1, YAH1, MET5, AIM14, TAH18, ZTA1, BNA4, MET10, COQ11, FRM2, COX15
ion transmembrane transporter activity	36 of 424 genes, 8,5%	283 of 7166 genes, 3,9%	2.17949	0.00317	ATO3, QCR9, PET9, OLI1, ATR1, OAC1, BAP2, SSU1, AQR1, YDL199C, RTC2, LYP1, FET3, FTR1, MEP2, GNP1, MMP1, QCR10, ORT1, SIT1, DIP5, BAP3, YMC1, COX5A, MUP1, HXT3, QCR8, COX15, AVT4, CAN1, AGP1, CCC2, RIP1, SMF3, COT1, PHO84
coenzyme binding	17 of 424 genes, 4,0%	88 of 7166 genes, 1,2%	3.33333	0.00422	ILV2, HMG1, ARO10, BNA4, ERG1, HOM2, GLT1, DLD2, IDH1, HIS4, LYS12, IDH2, IDP1, DLD1, ARG5,6, COQ11, SER33
transferase activity	86 of 424 genes, 20,3%	937 of 7166 genes, 13,1%	1.54962	0.00432	STR2, ERG8, POS5, YNR069C, YHL012W, ARE1, HIS7, ARO4, CAR2, ARO1, MET17, PFK27, MET3, THR1, TRP3, ISU1, MCT1, BIO3, LYS21, HIS5, ARG5,6, DBF20, MDM20, TRF5, ERG6, ARO3, ATG1, UBA1, DIE2, SKS1, ERG9, ARG8, MET14, YHR112C, SSM4, ERG10, GPI13, SKP2, ARO8, SAM4, PKP2, BMT6, CUL3, ASI3, SGF73, LAG1, ERG13, LYS20, NCS2, ARG2, LAC1, TRM1, NRK1, TRP4, LEU4, YGK3, NPR1, MAK10, ARO9, GCV1, MET1, YPK3, MET2…
carbon-oxygen lyase activity	12 of 424 genes, 2,8%	47 of 7166 genes, 0,7%	4	0.00433	ACO1, ACO2, LEU1, HIS3, LYS4, THR4, TRP5, ARO1, ILV3, MET17, ARO2, CYS4
oxidoreductase activity, acting on paired donors, with incorporation or reduction of molecular oxygen	8 of 424 genes, 1,9%	21 of 7166 genes, 0,3%	6.33333	0.00507	ERG5, HMX1, ERG3, ERG11, ERG1, OLE1, ERG25, BNA4
oxidoreductase activity, acting on the CH-NH group of donors	7 of 424 genes, 1,7%	16 of 7166 genes, 0,2%	8.5	0.00608	LYS1, ADE3, MET13, MET8, ARO2, CIR2, LYS9
secondary active transmembrane transporter activity	19 of 424 genes, 4,5%	111 of 7166 genes, 1,5%	3	0.00806	DIP5, BAP3, PET9, PHO90, OPT1, BAP2, MUP1, YDL199C, HXT3, LYP1, ESBP6, AGP1, CAN1, VHT1, MCH4, GNP1, MMP1, ERC1, PHO84
oxidoreductase activity, acting on the CH-NH group of donors, NAD or NADP as acceptor	6 of 424 genes, 1,4%	13 of 7166 genes, 0,2%	7	0.01746	LYS1, ADE3, MET13, MET8, ARO2, LYS9
transition metal ion binding	35 of 424 genes, 8,3%	301 of 7166 genes, 4,2%	1.97619	0.0288	ERG5, ERG3, ERG11, GLN3, SCS7, SFB2, ISA1, OLE1, CAR1, FET3, LEU3, ZTA1, ISU1, WAR1, RSC30, AAP1, BNA1, NRP1, UGA3, PUT3, TEA1, GLT1, ERG25, CCC2, HIS4, SSM4, GZF3, CUP1-2, STB4, LYS14, RSC3, DMA2, OAF3, CUP1-1, GAT1
oxidoreductase activity, oxidizing metal ions	6 of 424 genes, 1,4%	14 of 7166 genes, 0,2%	7	0.02905	FRE4, FRE2, AIM14, CIR2, FET3, FRE1
RNA polymerase II transcription factor activity, sequence-specific DNA binding	22 of 424 genes, 5,2%	155 of 7166 genes, 2,2%	2.36364	0.03685	RTG1, BAS1, GLN3, UGA3, RAP1, PUT3, TEA1, FKH1, ROX1, GZF3, STB4, STP1, ABF1, LYS14, LEU3, RSC3, WAR1, RSC30, MOT3, OAF3, GAT1, AFT2
cation transmembrane transporter activity	27 of 424 genes, 6,4%	212 of 7166 genes, 3,0%	2.13333	0.0421	ATO3, ORT1, SIT1, QCR9, OLI1, YMC1, ATR1, COX5A, MUP1, YDL199C, HXT3, QCR8, COX15, LYP1, AVT4, FET3, AGP1, CAN1, FTR1, CCC2, RIP1, MEP2, GNP1, SMF3, QCR10, COT1, PHO84
antiporter activity	11 of 424 genes, 2,6%	50 of 7166 genes, 0,7%	3.71429	0.04383	CAN1, AGP1, DIP5, BAP3, PET9, GNP1, BAP2, MMP1, MUP1, ERC1, LYP1
oxidoreductase activity, acting on the CH-NH2 group of donors	5 of 424 genes, 1,2%	10 of 7166 genes, 0,1%	12	0.04889	GCV3, GCV2, GCV1, GLT1, PDX3

## Sheet: Up in L+M-
GO terms in molecular functions for genes induced in host cells with eliminated M-2 virus
Terms from the Function Ontology of gene association, with p-value <= 0,05
Gene Ontology term	Cluster frequency	Genome frequency	Fold enrichment	Corrected P-value	Genes annotated to the term
RNA methyltransferase activity	13 of 239 genes, 5,4%	35 of 7166 genes, 0,5%	10.8	7.44e-09	RRP8, TRM7, NOP1, EMG1, NCL1, TRM11, BUD23, SPB1, TRM8, TRM13, GCD14, BMT5, DIM1
methyltransferase activity	20 of 239 genes, 8,4%	98 of 7166 genes, 1,4%	6	9.41e-09	RRP8, TRM7, NOP1, NCL1, SPB1, TRM13, HMT1, DPH5, EFM4, EFM2, EFM6, RMT2, EMG1, BUD23, TRM11, TRM8, BMT5, GCD14, SFM1, DIM1
S-adenosylmethionine-dependent methyltransferase activity	18 of 239 genes, 7,5%	79 of 7166 genes, 1,1%	6.81818	1.31e-08	RRP8, NOP1, NCL1, SPB1, HMT1, DPH5, EFM4, EFM2, EFM6, RMT2, EMG1, BUD23, TRM11, TRM8, BMT5, GCD14, SFM1, DIM1
transferase activity, transferring one-carbon groups	20 of 239 genes, 8,4%	107 of 7166 genes, 1,5%	5.6	5.03e-08	RRP8, TRM7, NOP1, NCL1, SPB1, TRM13, HMT1, DPH5, EFM4, EFM2, EFM6, RMT2, EMG1, BUD23, TRM11, TRM8, BMT5, GCD14, SFM1, DIM1
RNA binding	73 of 239 genes, 30,5%	1062 of 7166 genes, 14,8%	2.06081	5.23e-08	PNO1, RPL38, NOP1, MRD1, HAS1, NCS6, ESF1, IMD2, TRM11, RRP5, NOB1, DBP10, BMS1, NOP6, TSR1, UTP30, LHP1, MEU1, NCL1, RRP12, RPF1, POP5, TIF11, GAR1, HCA4, FAL1, NUG1, SPT4, SME1, DBP3, SMX2, KRE33, RPF2, NOP8, TRM8, CAF20, DBP7, NHP2, NOP13, DHR2, BRX1, MAK5, NOP10, RNT1, TIF6, IMD4, MPP6, NOP53, RSA1, LSG1, MRT4, EMG1, NOP7, NOP4, DIM1, LOC1, DBP8, DBP2, LRP1, IMP3, NSR1, EBP2, RRP14, UTP23, NO…
nucleic acid binding	95 of 239 genes, 39,7%	1658 of 7166 genes, 23,1%	1.71861	8.44e-07	PNO1, RPL38, NOP1, MRD1, HAS1, RPC10, REI1, NCS6, OPI1, ESF1, THI2, RPA12, RPC31, IMD2, TRM11, RRP5, REX4, RPC11, NOB1, DBP10, BMS1, NOP6, TSR1, UTP30, MAK16, LHP1, MEU1, NCL1, RRP12, RPF1, POP5, TIF11, HCA4, GAR1, PXR1, FAL1, NUG1, SPT4, SME1, DBP3, SMX2, RPC19, KRE33, RPF2, NOP8, TRM8, BUD20, TOD6, CAF20, YER137C, DBP7, NHP2, NOP13, DHR2, BRX1, RPO26, MAK5, NOP10, RNT1, TIF6, MPP6, IMD4, NOP53,…
snoRNA binding	10 of 239 genes, 4,2%	27 of 7166 genes, 0,4%	10.5	1.53e-06	NOP6, RSA1, NHP2, TSR1, NOP56, RRP5, NOP10, IMP3, GAR1, BMS1
rRNA methyltransferase activity	7 of 239 genes, 2,9%	14 of 7166 genes, 0,2%	14.5	2.5e-05	BMT5, RRP8, NOP1, DIM1, EMG1, BUD23, SPB1
ATP-dependent RNA helicase activity	10 of 239 genes, 4,2%	43 of 7166 genes, 0,6%	7	0.00021	DBP2, DBP7, DBP3, HAS1, DHR2, MAK5, HCA4, DBP8, FAL1, DBP10
RNA-dependent ATPase activity	10 of 239 genes, 4,2%	43 of 7166 genes, 0,6%	7	0.00021	DBP2, DBP7, DBP3, HAS1, DHR2, MAK5, HCA4, DBP8, FAL1, DBP10
box H/ACA snoRNA binding	4 of 239 genes, 1,7%	4 of 7166 genes, 0,1%	17	0.00025	NOP10, NHP2, GAR1, RRP5
heterocyclic compound binding	113 of 239 genes, 47,3%	2349 of 7166 genes, 32,8%	1.44207	0.00032	PNO1, RPL38, NOP1, MRD1, HAS1, RPC10, REI1, NCS6, OPI1, DUS1, ESF1, THI2, RPA12, RPC31, IMD2, NOG2, TRM11, RRP5, REX4, RPC11, NOB1, DBP10, BMS1, THI20, NOP6, THI80, TSR1, UTP30, NOG1, MAK16, LHP1, MEU1, NCL1, RRP12, RPF1, POP5, TIF11, HCA4, GAR1, GUA1, PXR1, FAL1, SPT4, NUG1, FIT1, SME1, DBP3, SMM1, BAT2, SMX2, RPC19, KRE33, RPF2, URA7, GLN1, NOP8, TRM8, BUD20, TOD6, CAF20, YER137C, DBP7, NHP2, N…
RNA helicase activity	10 of 239 genes, 4,2%	45 of 7166 genes, 0,6%	7	0.00034	DBP2, DBP7, DBP3, HAS1, DHR2, MAK5, HCA4, DBP8, FAL1, DBP10
organic cyclic compound binding	113 of 239 genes, 47,3%	2360 of 7166 genes, 32,9%	1.43769	0.00042	PNO1, RPL38, NOP1, MRD1, HAS1, RPC10, REI1, NCS6, OPI1, DUS1, ESF1, THI2, RPA12, RPC31, IMD2, NOG2, TRM11, RRP5, REX4, RPC11, NOB1, DBP10, BMS1, THI20, NOP6, THI80, TSR1, UTP30, NOG1, MAK16, LHP1, MEU1, NCL1, RRP12, RPF1, POP5, TIF11, HCA4, GAR1, GUA1, PXR1, FAL1, SPT4, NUG1, FIT1, SME1, DBP3, SMM1, BAT2, SMX2, RPC19, KRE33, RPF2, URA7, GLN1, NOP8, TRM8, BUD20, TOD6, CAF20, YER137C, DBP7, NHP2, N…
N-methyltransferase activity	9 of 239 genes, 3,8%	37 of 7166 genes, 0,5%	7.6	0.00051	RMT2, NOP1, TRM11, HMT1, BMT5, SFM1, DIM1, EFM2, EFM4
RNA polymerase I activity	6 of 239 genes, 2,5%	14 of 7166 genes, 0,2%	12.5	0.00065	RPB8, RPO26, RPA34, RPC19, RPC10, RPA12
DNA-directed 5'-3' RNA polymerase activity	8 of 239 genes, 3,3%	34 of 7166 genes, 0,5%	6.6	0.00247	RPB8, RPC31, RPO26, RPA34, RPC19, RPC10, RPC11, RPA12
5'-3' RNA polymerase activity	8 of 239 genes, 3,3%	34 of 7166 genes, 0,5%	6.6	0.00247	RPB8, RPC31, RPO26, RPA34, RPC19, RPC10, RPC11, RPA12
RNA polymerase activity	8 of 239 genes, 3,3%	34 of 7166 genes, 0,5%	6.6	0.00247	RPB8, RPC31, RPO26, RPA34, RPC19, RPC10, RPC11, RPA12
RNA polymerase III activity	6 of 239 genes, 2,5%	17 of 7166 genes, 0,2%	12.5	0.00249	RPB8, RPC31, RPO26, RPC19, RPC10, RPC11
tRNA methyltransferase activity	6 of 239 genes, 2,5%	19 of 7166 genes, 0,3%	8.33333	0.00516	TRM8, TRM13, GCD14, TRM7, NCL1, TRM11
mRNA binding	18 of 239 genes, 7,5%	189 of 7166 genes, 2,6%	2.88462	0.01148	MRD1, MEU1, RRP12, NSR1, EBP2, IMD4, NUG1, IMD2, NOP56, LSG1, NOP7, RRP5, NOP4, CBF5, LOC1, PUF6, SOF1, BMS1
ATP-dependent helicase activity	10 of 239 genes, 4,2%	71 of 7166 genes, 1,0%	4.2	0.02307	DBP2, DBP7, DBP3, HAS1, DHR2, MAK5, HCA4, DBP8, FAL1, DBP10
purine NTP-dependent helicase activity	10 of 239 genes, 4,2%	71 of 7166 genes, 1,0%	4.2	0.02307	DBP2, DBP7, DBP3, HAS1, DHR2, MAK5, HCA4, DBP8, FAL1, DBP10
arginine N-methyltransferase activity	3 of 239 genes, 1,3%	4 of 7166 genes, 0,1%	13	0.03031	HMT1, SFM1, RMT2
protein-arginine N-methyltransferase activity	3 of 239 genes, 1,3%	4 of 7166 genes, 0,1%	13	0.03031	HMT1, SFM1, RMT2
rRNA primary transcript binding	4 of 239 genes, 1,7%	10 of 7166 genes, 0,1%	17	0.04584	MRD1, RPF1, BRX1, RRP5

## Sheet: Down in L+M-
GO terms in molecular functions for genes repressed in host cells with eliminated M-2 virus
Terms from the Function Ontology of gene association, with p-value <= 0,05
Gene Ontology term	Cluster frequency	Genome frequency	Fold enrichment	Corrected P-value	Genes annotated to the term
oxidoreductase activity	64 of 247 genes, 25,9%	353 of 7166 genes, 4,9%	5.28571	1.12e-27	CYB2, HMX1, SOD2, QCR9, AIM14, COX6, KGD1, IDH1, ARG5,6, MSC7, MET16, QCR10, ERG4, BNA1, NDE1, ERG26, HMG1, MCR1, COX5A, QCR8, ERG9, COX15, AAD10, RIP1, IDH2, IDP1, ARA1, YJR154W, ARR2, MXR1, QCR2, CIR2, DLD3, ADE3, ERG5, ERG24, MET10, COX13, COX12, YCP4, COR1, HFD1, ALD6, MET5, COX7, ZTA1, DLD1, MET13, COQ11, COX4, ADI1, SER33, FRM2, MET8, SDH1, BDH1, NDI1, GCV2, ERG27, QCR6, QCR7, GTT1, ZWF1, S…
catalytic activity	160 of 247 genes, 64,8%	2446 of 7166 genes, 34,1%	1.90029	4.03e-21	CYB2, SOD2, AIM14, POS5, COX6, MET17, CDC48, KGD1, THR1, PIM1, YME1, CMP2, BIO3, ARG5,6, MET16, NCE103, AIM46, QCR10, YPC1, BNA1, SAM2, NDE1, ERG26, HMG1, ARO10, UBA1, QCR8, ERG9, COX15, MET14, AAD10, YHR112C, IDH2, DDI1, ARA1, PDR12, ARR2, FRA1, SKP2, PHO5, DLD3, FAA1, ERG5, SSC1, ERG24, YHR202W, PYC1, MHT1, VTC4, LEU4, COR1, ALD6, STR3, ERG7, KAR2, IDI1, MET6, DLD1, MET13, FRM2, LSB6, ERG12, NT…
cofactor binding	28 of 247 genes, 11,3%	159 of 7166 genes, 2,2%	5.13636	1.32e-10	CYB2, HMG1, MCR1, ARO10, BNA5, YCP4, TRP5, LSC1, SDH1, BNA3, MET17, YHR112C, KGD1, IDH1, STR3, ARO9, IDH2, MET5, IDP1, BIO3, CYS3, DLD1, COQ11, ARG5,6, ZWF1, SER33, CIR2, DLD3
ubiquinol-cytochrome-c reductase activity	8 of 247 genes, 3,2%	9 of 7166 genes, 0,1%	32	3.98e-09	COR1, RIP1, QCR9, QCR6, QCR7, QCR2, QCR10, QCR8
oxidoreductase activity, acting on diphenols and related substances as donors	8 of 247 genes, 3,2%	9 of 7166 genes, 0,1%	32	3.98e-09	COR1, RIP1, QCR9, QCR6, QCR7, QCR2, QCR10, QCR8
oxidoreductase activity, acting on diphenols and related substances as donors, cytochrome as acceptor	8 of 247 genes, 3,2%	9 of 7166 genes, 0,1%	32	3.98e-09	COR1, RIP1, QCR9, QCR6, QCR7, QCR2, QCR10, QCR8
ion binding	101 of 247 genes, 40,9%	1609 of 7166 genes, 22,5%	1.81778	7.83e-09	CYB5, HSC82, ERG8, CYB2, HMX1, SOD2, BMH2, POS5, COX6, PHO8, BNA3, MET17, CDC48, KGD1, IDH1, MET3, THR1, GTS1, PIM1, YME1, CMP2, BIO3, PCK1, ARG5,6, MOT3, NCE103, LSC2, AAP1, BNA1, SAM2, TRP2, RTK1, ACO1, ERG20, YAP1801, CUZ1, MCR1, ARO10, ATG1, UBA1, YBR053C, MET14, YHR112C, RIP1, SSA2, CYC1, IDH2, BIO4, ERG10, IDP1, PDR12, FRA1, QCR2, CIR2, DLD3, FAA1, ADE3, ERG5, SSC1, OSH6, PYC1, APE1, LEU1, …
electron carrier activity	15 of 247 genes, 6,1%	55 of 7166 genes, 0,8%	7.625	6.7e-08	CYB5, CYC1, CYC7, COX7, CYT1, COX6, COX13, COX12, YCP4, COX5A, COX4, SDH1, CIR2, COX15, SDH2
hydrogen ion transmembrane transporter activity	15 of 247 genes, 6,1%	70 of 7166 genes, 1,0%	6.1	2.55e-06	COR1, RIP1, QCR9, COX7, COX6, QCR6, COX12, COX13, QCR2, COX5A, QCR7, COX4, QCR10, QCR8, COX15
oxidoreductase activity, acting on NAD(P)H	11 of 247 genes, 4,5%	38 of 7166 genes, 0,5%	9	8.82e-06	NDE1, MET5, AIM14, MCR1, ZTA1, MET10, YCP4, COQ11, FRM2, COX15, NDI1
monovalent inorganic cation transmembrane transporter activity	15 of 247 genes, 6,1%	82 of 7166 genes, 1,1%	5.54545	2.44e-05	COR1, RIP1, QCR9, COX7, COX6, QCR6, COX12, COX13, QCR2, COX5A, QCR7, COX4, QCR10, QCR8, COX15
heme binding	9 of 247 genes, 3,6%	27 of 7166 genes, 0,4%	9	4.13e-05	CYB5, ERG5, CYB2, HMX1, CYC1, CYC7, MET5, CYT1, DAP1
tetrapyrrole binding	9 of 247 genes, 3,6%	27 of 7166 genes, 0,4%	9	4.13e-05	CYB5, ERG5, CYB2, HMX1, CYC1, CYC7, MET5, CYT1, DAP1
vitamin binding	12 of 247 genes, 4,9%	58 of 7166 genes, 0,8%	6.125	0.00012	KGD1, YHR112C, ARO9, STR3, PYC1, ARO10, BIO3, BNA5, CYS3, TRP5, BNA3, MET17
small molecule binding	64 of 247 genes, 25,9%	1020 of 7166 genes, 14,2%	1.82394	0.00016	HSC82, FAA1, ERG8, ADE3, CYB2, SSC1, BMH2, POS5, PYC1, DPS1, TRP5, YCP4, LSC1, BNA3, VTC4, MET17, CDC48, KGD1, NPR1, IDH1, MET3, ARO9, THR1, STR3, PIM1, MET5, KAR2, YME1, BIO3, PCK1, DLD1, ARG5,6, SER33, LSC2, SAM2, LSB6, RTK1, HMG1, MCR1, ARO10, BNA5, ATG1, ERG12, UBA1, SDH1, ARG3, GSH1, APA2, MVD1, MET14, YHR112C, GCV2, ARG1, SSA2, IDH2, BIO4, HSP60, IDP1, PDR12, YME2, CYS3, ZWF1, ACS2, DLD3
oxidoreductase activity, acting on CH-OH group of donors	14 of 247 genes, 5,7%	84 of 7166 genes, 1,2%	4.75	0.00021	AAD10, IDH1, CYB2, IDH2, ERG26, ERG27, IDP1, ARA1, HMG1, DLD1, ZWF1, SER33, BDH1, DLD3
cation binding	55 of 247 genes, 22,3%	832 of 7166 genes, 11,6%	1.92241	0.00024	CYB5, ERG5, CYB2, HMX1, SOD2, APE1, PYC1, MHT1, COX6, LEU1, REH1, PHO8, KGD1, COR1, IDH1, GTS1, MET5, YME1, IDI1, CMP2, ZTA1, MET6, ARG5,6, MOT3, ADI1, COX4, NCE103, LSC2, AAP1, BNA1, SAM2, LSB6, TRP2, ACO1, ERG20, CUZ1, ARO10, YBR053C, NTH1, BDH1, GCV2, RIP1, CYC7, CYC1, IDH2, BIO4, ERG10, CYT1, IDP1, FRA1, QCR2, PRD1, ACS2, CIR2, SDH2
coenzyme binding	14 of 247 genes, 5,7%	88 of 7166 genes, 1,2%	4.75	0.00039	KGD1, IDH1, IDH2, IDP1, HMG1, MCR1, ARO10, DLD1, COQ11, ARG5,6, ZWF1, SER33, SDH1, DLD3
cytochrome-c oxidase activity	7 of 247 genes, 2,8%	20 of 7166 genes, 0,3%	9.33333	0.00071	COX12, COX13, COX5A, COX4, COX7, COX6, COX15
heme-copper terminal oxidase activity	7 of 247 genes, 2,8%	20 of 7166 genes, 0,3%	9.33333	0.00071	COX12, COX13, COX5A, COX4, COX7, COX6, COX15
oxidoreductase activity, acting on a heme group of donors	7 of 247 genes, 2,8%	20 of 7166 genes, 0,3%	9.33333	0.00071	COX12, COX13, COX5A, COX4, COX7, COX6, COX15
oxidoreductase activity, acting on a heme group of donors, oxygen as acceptor	7 of 247 genes, 2,8%	20 of 7166 genes, 0,3%	9.33333	0.00071	COX12, COX13, COX5A, COX4, COX7, COX6, COX15
anion binding	59 of 247 genes, 23,9%	975 of 7166 genes, 13,6%	1.75735	0.00165	HSC82, FAA1, ERG8, ADE3, CYB2, OSH6, SSC1, BMH2, POS5, PYC1, DPS1, TRP5, YCP4, BNA3, VTC4, MET17, CDC48, KGD1, NPR1, MET3, ARO9, THR1, STR3, PIM1, MET5, KAR2, YME1, BIO3, PCK1, DLD1, ARG5,6, SER33, LSC2, SAM2, LSB6, RTK1, YAP1801, MCR1, ARO10, BNA5, ATG1, ERG12, UBA1, SDH1, ARG3, GSH1, APA2, MVD1, MET14, YHR112C, GCV2, ARG1, SSA2, BIO4, HSP60, PDR12, CYS3, ACS2, DLD3
lyase activity	15 of 247 genes, 6,1%	114 of 7166 genes, 1,6%	3.8125	0.0019	MVD1, YHR112C, TRP2, MET8, STR3, ACO1, LEU1, SNO1, ARO10, PCK1, CYS3, TRP5, NCE103, SNZ1, MET17
inorganic cation transmembrane transporter activity	16 of 247 genes, 6,5%	129 of 7166 genes, 1,8%	3.61111	0.00204	QCR9, COX6, COX12, COX13, COX5A, QCR8, COX15, PIC2, COR1, RIP1, COX7, QCR6, QCR7, QCR2, COX4, QCR10
pyridoxal phosphate binding	9 of 247 genes, 3,6%	44 of 7166 genes, 0,6%	6	0.00374	YHR112C, ARO9, STR3, CYS3, BNA5, BIO3, TRP5, BNA3, MET17
vitamin B6 binding	9 of 247 genes, 3,6%	44 of 7166 genes, 0,6%	6	0.00374	YHR112C, ARO9, STR3, CYS3, BNA5, BIO3, TRP5, BNA3, MET17
metal ion binding	51 of 247 genes, 20,6%	824 of 7166 genes, 11,5%	1.7913	0.0045	CYB5, ERG5, CYB2, HMX1, SOD2, APE1, PYC1, MHT1, COX6, LEU1, REH1, PHO8, COR1, IDH1, GTS1, MET5, YME1, IDI1, CMP2, ZTA1, MET6, MOT3, ADI1, COX4, NCE103, LSC2, AAP1, BNA1, SAM2, LSB6, TRP2, ACO1, ERG20, CUZ1, ARO10, YBR053C, NTH1, BDH1, RIP1, CYC7, CYC1, IDH2, BIO4, ERG10, CYT1, IDP1, FRA1, QCR2, PRD1, CIR2, SDH2
oxidoreductase activity, acting on the CH-CH group of donors	7 of 247 genes, 2,8%	30 of 7166 genes, 0,4%	7	0.01402	MET8, SDH1, ERG24, ERG4, COX15, SDH2, ZTA1
oxidoreductase activity, acting on the CH-OH group of donors, NAD or NADP as acceptor	11 of 247 genes, 4,5%	78 of 7166 genes, 1,1%	4.09091	0.01682	AAD10, IDH1, IDH2, ERG26, ERG27, IDP1, ARA1, HMG1, ZWF1, SER33, BDH1
carboxylic acid binding	6 of 247 genes, 2,4%	22 of 7166 genes, 0,3%	8	0.01893	GCV2, ARG5,6, BMH2, ARG3, SER33, PYC1
organic acid binding	6 of 247 genes, 2,4%	22 of 7166 genes, 0,3%	8	0.01893	GCV2, ARG5,6, BMH2, ARG3, SER33, PYC1
ion transmembrane transporter activity	23 of 247 genes, 9,3%	283 of 7166 genes, 3,9%	2.38462	0.0269	ARR3, DIP5, QCR9, PET9, POR1, COX6, COX12, COX13, COX5A, MUP1, QCR8, COX15, PIC2, COR1, RIP1, COX7, QCR6, QCR2, QCR7, MMP1, COX4, QCR10, SAM3
NADH dehydrogenase activity	3 of 247 genes, 1,2%	4 of 7166 genes, 0,1%	12	0.04038	NDE1, COQ11, NDI1
lactate dehydrogenase activity	3 of 247 genes, 1,2%	4 of 7166 genes, 0,1%	12	0.04038	DLD1, CYB2, DLD3
CoA-ligase activity	3 of 247 genes, 1,2%	4 of 7166 genes, 0,1%	12	0.04038	LSC1, ACS2, LSC2
oxidoreductase activity, acting on the CH-OH group of donors, cytochrome as acceptor	3 of 247 genes, 1,2%	4 of 7166 genes, 0,1%	12	0.04038	DLD1, CYB2, DLD3
