# Supplementary material for: Different Metabolic Pathways Are Involved in Response of Saccharomyces cerevisiae to L-A and M Viruses
Source: Toxins (Basel). 2017 Jul 25;9(8):233. doi: 10.3390/toxins9080233 (PMC5577567; doi:10.3390/toxins9080233)
Supplement: Supplementary file 1 [file toxins-09-00233-s001.zip › toxins-210554-supplementary/Table S4.xls]

## Sheet: Up in L-M-
GO terms in cellular localization for genes induced in host cells with eliminated L-A-lus and M-2 virus
Terms from the Component Ontology of gene association, with p-value <= 0,05
Gene Ontology term	Cluster frequency	Genome frequency	Fold enrichment	Corrected P-value	Genes annotated to the term
cytoplasm	233 of 291 genes, 80,1%	4734 of 7166 genes, 66,1%	1.2118	1.21e-05	YPT53, YCR007C, DID2, SDP1, OPI1, TMA19, GLC3, XPT1, ITR1, UPS3, HSP42, CHA1, DFG5, FIS1, COX19, CPR2, AIM4, YBR287W, YPK2, CAT5, HUA1, AAH1, SBH2, DYN2, YMR114C, KTR2, YBL055C, FCY21, THI20, EIS1, YJL144W, COA4, HSP150, GPC1, BCY1, MEO1, RPP1A, YET1, DPH5, STF2, TOS3, RGI1, ALT2, YER152C, CWP1, YPL067C, MDM35, PAA1, NCW2, PNC1, YOR020W-A, GSP2, CUE4, COS1, CAF20, YIP3, COG7, PPM1, UIP4, ARI1, AL…
cell part	263 of 291 genes, 90,4%	5863 of 7166 genes, 81,8%	1.10513	0.00541	YCR007C, DID2, CRH1, ITR1, UPS3, DFG5, FIS1, YPS6, AIM4, RPB11, YPK2, HUA1, DYN2, YMR114C, REX4, FCY21, NOP6, YJL144W, COA4, HSP150, GPC1, NSL1, MEO1, YPS3, TOS3, RGI1, YER152C, CWP1, MDM35, PNC1, YOR020W-A, CUE4, COG7, PPM1, UIP4, ARI1, MOG1, DOG2, RBK1, ADH1, GPP1, TPS1, OPI10, UGA2, HTD2, ALB1, RCN1, FBP26, PRX1, PET191, URA8, YET3, YDR034W-B, FPR4, YER156C, FMP33, SUB1, SPC1, YNL208W, GCY1, R…
cell	263 of 291 genes, 90,4%	5864 of 7166 genes, 81,8%	1.10513	0.00555	YCR007C, DID2, CRH1, ITR1, UPS3, DFG5, FIS1, YPS6, AIM4, RPB11, YPK2, HUA1, DYN2, YMR114C, REX4, FCY21, NOP6, YJL144W, COA4, HSP150, GPC1, NSL1, MEO1, YPS3, TOS3, RGI1, YER152C, CWP1, MDM35, PNC1, YOR020W-A, CUE4, COG7, PPM1, UIP4, ARI1, MOG1, DOG2, RBK1, ADH1, GPP1, TPS1, OPI10, UGA2, HTD2, ALB1, RCN1, FBP26, PRX1, PET191, URA8, YET3, YDR034W-B, FPR4, YER156C, FMP33, SUB1, SPC1, YNL208W, GCY1, R…
mitochondrial intermembrane space	11 of 291 genes, 3,8%	61 of 7166 genes, 0,9%	4.22222	0.00594	CYT2, YNK1, COA4, HYR1, YBR056W, MDM35, TIM13, CPR1, UPS3, PET191, COX19
intracellular	257 of 291 genes, 88,3%	5699 of 7166 genes, 79,5%	1.11069	0.00872	YCR007C, DID2, CRH1, ITR1, UPS3, DFG5, FIS1, AIM4, RPB11, YPK2, HUA1, DYN2, YMR114C, REX4, FCY21, NOP6, YJL144W, COA4, HSP150, GPC1, NSL1, MEO1, TOS3, RGI1, YER152C, CWP1, MDM35, PNC1, YOR020W-A, CUE4, COG7, PPM1, UIP4, ARI1, MOG1, DOG2, RBK1, ADH1, GPP1, TPS1, OPI10, UGA2, HTD2, ALB1, RCN1, FBP26, PRX1, PET191, URA8, YET3, YDR034W-B, FPR4, YER156C, FMP33, SUB1, SPC1, YNL208W, GCY1, RPB8, YCR051W…
intracellular part	256 of 291 genes, 88,0%	5683 of 7166 genes, 79,3%	1.10971	0.01207	YCR007C, DID2, CRH1, ITR1, UPS3, DFG5, FIS1, AIM4, RPB11, YPK2, HUA1, DYN2, YMR114C, REX4, FCY21, NOP6, YJL144W, COA4, HSP150, GPC1, NSL1, MEO1, TOS3, RGI1, YER152C, CWP1, MDM35, PNC1, YOR020W-A, CUE4, COG7, PPM1, UIP4, ARI1, MOG1, DOG2, RBK1, ADH1, GPP1, TPS1, OPI10, UGA2, HTD2, ALB1, RCN1, FBP26, PRX1, PET191, URA8, YET3, YDR034W-B, FPR4, YER156C, FMP33, SUB1, SPC1, YNL208W, GCY1, RPB8, YCR051W…
organelle envelope lumen	11 of 291 genes, 3,8%	66 of 7166 genes, 0,9%	4.22222	0.01275	CYT2, YNK1, COA4, HYR1, YBR056W, MDM35, TIM13, CPR1, UPS3, PET191, COX19
mitochondrial envelope	35 of 291 genes, 12,0%	435 of 7166 genes, 6,1%	1.96721	0.0147	UIP4, CYT2, YNK1, TIM13, COX5B, GPX1, CPR1, MTC3, RHO1, UPS3, FIS1, COX19, CAT5, IML2, PET191, YPT7, ARC15, CHO1, COA4, GEP4, OM45, PSD1, CBP4, FMP33, RDL1, EHT1, TIM11, MIC19, YBR056W, HYR1, OPI3, RCF1, MDM35, SOM1, YOR020W-A
storage vacuole	35 of 291 genes, 12,0%	462 of 7166 genes, 6,4%	1.875	0.04862	YCR007C, RTA1, ITR1, PEP12, PMC1, ENO1, CPR2, MCH5, YLR173W, TRX2, PRM5, TPO4, CIS3, SSO1, PEP4, FCY21, URA8, YPT7, ENO2, CCW12, PTR2, ECM38, YHR138C, YNL058C, SSA1, CWP1, YJL163C, PIN2, MEH1, PIR5, NCW2, PAU20, RPP2B, COS1, PBI2
fungal-type vacuole	35 of 291 genes, 12,0%	462 of 7166 genes, 6,4%	1.875	0.04862	YCR007C, RTA1, ITR1, PEP12, PMC1, ENO1, CPR2, MCH5, YLR173W, TRX2, PRM5, TPO4, CIS3, SSO1, PEP4, FCY21, URA8, YPT7, ENO2, CCW12, PTR2, ECM38, YHR138C, YNL058C, SSA1, CWP1, YJL163C, PIN2, MEH1, PIR5, NCW2, PAU20, RPP2B, COS1, PBI2

## Sheet: Down in L-M-
GO terms in cellular localization for genes repressed in host cells with eliminated L-A-lus and M-2 virus
Terms from the Component Ontology of gene association, with p-value <= 0,05
Gene Ontology term	Cluster frequency	Genome frequency	Fold enrichment	Corrected P-value	Genes annotated to the term
integral component of membrane	135 of 424 genes, 31,8%	1372 of 7166 genes, 19,1%	1.66492	1.82e-08	CYB5, ERG2, NUP100, ICE2, ERG11, OLI1, AIM14, TDA4, ARE1, SCS7, YMR244W, LOS1, SSU1, YPL264C, LYP1, FRE2, FTR1, VBA4, AUS1, YFL051C, SLP1, QCR10, INA1, ORT1, PMP1, YMC1, HMG1, OPT1, IZH4, QCR8, ERG9, COX15, AGP1, MDM34, PDR12, FRE1, ATO3, ERG24, TPN1, ATR1, LAG1, SKG6, AQR1, SLY41, PMP2, ESBP6, FET3, MCH4, NRT1, YER053C-A, LCB3, NUP57, KAP120, GGC1, SCM4, SUR7, MUP1, ERG1, HXT3, AVT4, CAN1, CWH41…
intrinsic component of membrane	139 of 424 genes, 32,8%	1432 of 7166 genes, 20,0%	1.64	2.23e-08	CYB5, ERG2, NUP100, ICE2, ERG11, OLI1, AIM14, TDA4, TIR1, ARE1, SCS7, YMR244W, LOS1, SSU1, YPL264C, LYP1, FRE2, FTR1, VBA4, AUS1, YFL051C, SLP1, QCR10, INA1, DAN1, ORT1, PMP1, YMC1, HMG1, OPT1, IZH4, QCR8, ERG9, COX15, AGP1, MDM34, PDR12, FRE1, ATO3, ERG24, TPN1, ATR1, LAG1, SKG6, AQR1, SLY41, PMP2, ESBP6, FET3, MCH4, NRT1, YER053C-A, LCB3, NUP57, KAP120, GGC1, SCM4, SUR7, MUP1, ERG1, TIR4, HXT3,…
cytoplasm	336 of 424 genes, 79,2%	4734 of 7166 genes, 66,1%	1.19818	1.28e-07	CYB5, ERG2, ERG11, IST3, AIM14, TIR1, BNA4, YMR244W, LOS1, SPT6, MET17, CAR1, VBA4, AUS1, ILS1, LYS21, SYO1, DBF20, QCR10, INA1, MYO2, CPA1, YMC1, HMG1, ARO10, QCR8, COX15, MET14, YHR112C, LYS1, CYC1, SRY1, MDM34, SKP2, SAM4, WHI3, SEC10, ATO3, ERG5, TPN1, ATR1, SGF73, LYS20, TIP20, DAP1, ESBP6, FET3, DRE2, YPP1, DLD1, ARG7, YML096W, PXP2, KAP120, SCM4, GGC1, SUR7, ERG12, MUP1, ILV3, BUD16, CWH41…
cell part	389 of 424 genes, 91,7%	5863 of 7166 genes, 81,8%	1.12103	4.72e-07	CYB5, ERG2, ERG11, IST3, AIM14, TIR1, BNA4, YMR244W, LOS1, SPT6, MET17, CAR1, VBA4, AUS1, ILS1, YFL051C, LYS21, SYO1, DBF20, QCR10, INA1, MYO2, CPA1, UGA3, YMC1, HMG1, ARO10, OPT1, QCR8, COX15, ROX1, MET14, YHR112C, LYS1, CYC1, SRY1, MDM34, PDR12, SKP2, SAM4, FRE1, WHI3, SEC10, ATO3, ERG5, BAS1, TPN1, ATR1, SGF73, LYS20, TIP20, DAP1, ESBP6, FET3, NNF1, FIR1, DRE2, YPP1, DLD1, NRT1, ARG7, PCL5, YM…
cell	389 of 424 genes, 91,7%	5864 of 7166 genes, 81,8%	1.12103	4.92e-07	CYB5, ERG2, ERG11, IST3, AIM14, TIR1, BNA4, YMR244W, LOS1, SPT6, MET17, CAR1, VBA4, AUS1, ILS1, YFL051C, LYS21, SYO1, DBF20, QCR10, INA1, MYO2, CPA1, UGA3, YMC1, HMG1, ARO10, OPT1, QCR8, COX15, ROX1, MET14, YHR112C, LYS1, CYC1, SRY1, MDM34, PDR12, SKP2, SAM4, FRE1, WHI3, SEC10, ATO3, ERG5, BAS1, TPN1, ATR1, SGF73, LYS20, TIP20, DAP1, ESBP6, FET3, NNF1, FIR1, DRE2, YPP1, DLD1, NRT1, ARG7, PCL5, YM…
membrane part	152 of 424 genes, 35,8%	1705 of 7166 genes, 23,8%	1.5042	1.26e-06	CYB5, ERG2, NUP100, CYB2, ICE2, ERG11, OLI1, AIM14, TDA4, TIR1, ARE1, SCS7, YMR244W, LOS1, SNX41, SSU1, YPL264C, LYP1, FRE2, FTR1, VBA4, AUS1, YFL051C, SLP1, QCR10, INA1, DAN1, ORT1, PMP1, ERG26, YMC1, HMG1, OPT1, IZH4, QCR8, ERG9, COX15, AGP1, CYC1, MDM34, PDR12, FRE1, ATO3, ERG24, TPN1, ATR1, LAG1, SKG6, AQR1, TIP20, SLY41, PMP2, ESBP6, FET3, ERG7, MCH4, NRT1, YER053C-A, LCB3, NUP57, KAP120, VP…
membrane	176 of 424 genes, 41,5%	2102 of 7166 genes, 29,3%	1.41638	5.15e-06	CYB5, ERG2, NUP100, CYB2, ICE2, ERG11, OLI1, AIM14, TDA4, TIR1, ARE1, SCS7, BNA4, YMR244W, LOS1, SNX41, SSU1, MET17, YPL264C, LYP1, FRE2, FTR1, VBA4, AUS1, YFL051C, MRX3, SLP1, QCR10, INA1, MYO2, DAN1, ORT1, PMP1, ERG26, YMC1, HMG1, OPT1, IZH4, QCR8, ERG9, COX15, AGP1, CYC1, MDM34, PDR12, YGR266W, FRE1, ATO3, ERG24, TPN1, ATR1, LAG1, SKG6, AQR1, TIP20, SLY41, PMP2, DAP1, ESBP6, FET3, ERG7, MCH4, …
cytoplasmic part	267 of 424 genes, 63,0%	3596 of 7166 genes, 50,2%	1.25498	6.91e-06	CYB5, ERG2, ERG11, AIM14, TIR1, BNA4, YMR244W, LOS1, SPT6, CAR1, VBA4, AUS1, ILS1, LYS21, QCR10, INA1, MYO2, CPA1, YMC1, HMG1, ARO10, QCR8, COX15, CYC1, MDM34, SKP2, WHI3, SEC10, ATO3, ERG5, TPN1, ATR1, SGF73, LYS20, TIP20, DAP1, ESBP6, FET3, DRE2, YPP1, DLD1, ARG7, YML096W, PXP2, KAP120, SCM4, GGC1, SUR7, ERG12, MUP1, ILV3, BUD16, CWH41, CAN1, PDR16, YMC2, CUP1-2, YCK3, POP6, AAT2, LEU9, PHO84, …
oxidoreductase complex	12 of 424 genes, 2,8%	41 of 7166 genes, 0,6%	4.66667	0.00056	FTR1, GCV3, IDH1, GCV2, RIP1, QCR9, IDH2, GCV1, CYT1, QCR10, QCR8, FET3
intracellular part	371 of 424 genes, 87,5%	5683 of 7166 genes, 79,3%	1.1034	0.0009	CYB5, ERG2, ERG11, IST3, AIM14, TIR1, BNA4, YMR244W, LOS1, SPT6, MET17, CAR1, VBA4, AUS1, ILS1, LYS21, SYO1, DBF20, QCR10, INA1, MYO2, CPA1, UGA3, YMC1, HMG1, ARO10, QCR8, COX15, ROX1, MET14, YHR112C, LYS1, CYC1, SRY1, MDM34, SKP2, SAM4, WHI3, SEC10, ATO3, ERG5, BAS1, TPN1, ATR1, SGF73, LYS20, TIP20, DAP1, ESBP6, FET3, NNF1, DRE2, YPP1, DLD1, ARG7, PCL5, YML096W, PXP2, NUP57, KAP120, SCM4, GGC1, …
mitochondrion	107 of 424 genes, 25,2%	1213 of 7166 genes, 16,9%	1.49112	0.00107	CYB2, QCR9, OLI1, POS5, BNA4, LOS1, OAC1, SPT6, ISA1, RNA14, RTC2, LYP1, IDH1, AUS1, MET3, FMP23, ACO2, ISU1, MCT1, BIO3, LYS21, GDS1, ARG5,6, MRX3, QCR10, UPS1, LSC2, ERG6, NDE1, MIX17, GCV3, ORT1, TCB3, ALA1, ACO1, BAP3, ARO3, YMC1, LYS4, COX5A, GLT1, QCR8, ERG9, ARG8, PDX3, COX15, RIP1, CYC1, IDH2, MDM34, IDP1, YME2, NUT1, YGR266W, OAF3, PKP2, COT1, CIR2, AFT2, ATO3, YAH1, PET9, LYS20, ARG2, F…
intracellular	371 of 424 genes, 87,5%	5699 of 7166 genes, 79,5%	1.10063	0.00149	CYB5, ERG2, ERG11, IST3, AIM14, TIR1, BNA4, YMR244W, LOS1, SPT6, MET17, CAR1, VBA4, AUS1, ILS1, LYS21, SYO1, DBF20, QCR10, INA1, MYO2, CPA1, UGA3, YMC1, HMG1, ARO10, QCR8, COX15, ROX1, MET14, YHR112C, LYS1, CYC1, SRY1, MDM34, SKP2, SAM4, WHI3, SEC10, ATO3, ERG5, BAS1, TPN1, ATR1, SGF73, LYS20, TIP20, DAP1, ESBP6, FET3, NNF1, DRE2, YPP1, DLD1, ARG7, PCL5, YML096W, PXP2, NUP57, KAP120, SCM4, GGC1, …
transmembrane transporter complex	7 of 424 genes, 1,7%	15 of 7166 genes, 0,2%	8.5	0.00223	FTR1, RIP1, QCR9, QCR10, CYT1, QCR8, FET3
endoplasmic reticulum part	46 of 424 genes, 10,8%	411 of 7166 genes, 5,7%	1.89474	0.00358	CYB5, ERG2, HMX1, ERG3, MGA2, ICE2, AIM14, ERG24, ARE1, SCS7, LAG1, NSG2, SFB2, LAC1, TIP20, OLE1, ESBP6, ERG7, ERG28, SLP1, SPT23, ERG4, DGK1, PMT6, YER053C-A, LCB3, GMH1, TCB3, ERG26, HMG1, IZH3, IZH4, ERG1, DIE2, ERG9, IZH1, ERG25, ELO1, CWH41, PDR16, SSM4, ARE2, MDM34, ERG27, GPI13, SMF3
endoplasmic reticulum subcompartment	44 of 424 genes, 10,4%	394 of 7166 genes, 5,5%	1.89091	0.00585	CYB5, ERG2, HMX1, ERG3, MGA2, ICE2, ERG24, ARE1, SCS7, LAG1, NSG2, SFB2, LAC1, TIP20, OLE1, ESBP6, ERG7, ERG28, SLP1, SPT23, ERG4, DGK1, PMT6, YER053C-A, LCB3, GMH1, TCB3, ERG26, HMG1, IZH3, IZH4, ERG1, DIE2, ERG9, IZH1, ERG25, ELO1, CWH41, PDR16, SSM4, ARE2, ERG27, GPI13, SMF3
endoplasmic reticulum	66 of 424 genes, 15,6%	680 of 7166 genes, 9,5%	1.64211	0.00598	CYB5, ERG2, HMX1, ERG3, MGA2, ICE2, ERG11, AIM14, TDA4, ARE1, SCS7, NSG2, SSU1, OLE1, ERG29, ERG28, SLP1, MSC7, ERG4, ERG6, GMH1, TCB3, BAP3, ERG26, HMG1, IZH4, DIE2, ERG9, IZH1, AGP1, SSM4, MDM34, GPI13, SMF3, ERG5, ERG24, LAG1, BAP2, LAC1, SFB2, TIP20, SLY41, FET3, ESBP6, HFD1, ERG7, GNP1, MMP1, SPT23, YJU3, PMT6, DGK1, YER053C-A, LCB3, IZH3, ERG1, SHE10, VTC2, ELO1, ERG25, CAN1, CWH41, PDR16, …
endoplasmic reticulum membrane	43 of 424 genes, 10,1%	387 of 7166 genes, 5,4%	1.87037	0.00821	CYB5, ERG2, HMX1, ERG3, MGA2, ICE2, ERG24, ARE1, SCS7, LAG1, NSG2, SFB2, LAC1, TIP20, OLE1, ESBP6, ERG7, ERG28, SLP1, SPT23, ERG4, DGK1, PMT6, YER053C-A, LCB3, GMH1, ERG26, HMG1, IZH3, IZH4, ERG1, DIE2, ERG9, IZH1, ERG25, ELO1, CWH41, PDR16, SSM4, ARE2, ERG27, GPI13, SMF3
nuclear outer membrane-endoplasmic reticulum membrane network	43 of 424 genes, 10,1%	400 of 7166 genes, 5,6%	1.80357	0.01795	CYB5, ERG2, HMX1, ERG3, MGA2, ICE2, ERG24, ARE1, SCS7, LAG1, NSG2, SFB2, LAC1, TIP20, OLE1, ESBP6, ERG7, ERG28, SLP1, SPT23, ERG4, DGK1, PMT6, YER053C-A, LCB3, GMH1, ERG26, HMG1, IZH3, IZH4, ERG1, DIE2, ERG9, IZH1, ERG25, ELO1, CWH41, PDR16, SSM4, ARE2, ERG27, GPI13, SMF3
plasma membrane	54 of 424 genes, 12,7%	543 of 7166 genes, 7,6%	1.67105	0.01845	FRE4, ATO3, ERG11, TPN1, ATR1, SKG6, BAP2, SSU1, AQR1, YDL199C, MET17, PMP2, LYP1, FET3, FRE2, FTR1, RGS2, NPR1, AUS1, MEP2, GNP1, YFL051C, FUI1, SNQ2, YPP1, MMP1, YJU3, NRT1, INA1, AAP1, FAA4, PMP1, SIT1, DIP5, BAP3, PHO90, SUR7, OPT1, HOM2, MUP1, HXT3, ERG25, CAN1, AGP1, PDR16, CCC2, VHT1, YCK3, PDR12, STP1, YGR266W, QDR3, PHO84, FRE1

## Sheet: Up in L+M-
GO terms in cellular localization for genes induced in host cells with eliminated M-2 virus
Terms from the Component Ontology of gene association, with p-value <= 0,05
Gene Ontology term	Cluster frequency	Genome frequency	Fold enrichment	Corrected P-value	Genes annotated to the term
nucleolus	104 of 239 genes, 43,5%	368 of 7166 genes, 5,1%	8.52941	8.73e-72	PNO1, RSA4, NOP1, MRD1, HAS1, RPC10, CGR1, YCR087C-A, RRP1, ESF1, MAK11, RPA12, RRP15, NOG2, RRP5, EFG1, REX4, RPC11, NOB1, YBL028C, DBP10, BMS1, RLP24, NOP6, RRP8, RPA34, TSR1, UTP30, NOG1, MAK16, LHP1, NSA2, NCL1, RRP12, RPF1, FCF2, POP5, KRI1, HCA4, GAR1, PXR1, PWP1, FAL1, NUG1, RRS1, DBP3, RPC19, LCP5, KRE33, RPF2, ARX1, NOP19, NOP8, BMT5, DBP7, NHP2, NOP13, DHR2, BUD22, BRX1, RPO26, MAK5, NO…
preribosome	72 of 239 genes, 30,1%	190 of 7166 genes, 2,7%	11.1481	1.31e-57	PNO1, NOP1, MRD1, HAS1, REI1, CGR1, SQT1, RRP1, RRP15, NOG2, RRP5, EFG1, NOB1, DBP10, YBL028C, BMS1, RLP24, NOP6, RRP8, TSR1, UTP30, NOG1, MAK16, NSA2, RRP12, RPF1, KRI1, HCA4, NUG1, RRS1, DBP3, LCP5, KRE33, RPF2, ARX1, NOP19, YVH1, BUD20, NMD3, NOP13, BUD22, LTV1, BRX1, TIF6, CIC1, YTM1, MRT4, EMG1, NOP7, NOP4, DIM1, LOC1, DBP8, ECM1, NOP16, SAS10, SPB1, IMP3, BFR2, EBP2, UTP23, IPI1, UTP11, NOP…
nuclear lumen	117 of 239 genes, 49,0%	921 of 7166 genes, 12,9%	3.79845	1.65e-41	PNO1, RIX1, RSA4, NOP1, MRD1, HAS1, RPC10, OPI1, CGR1, YCR087C-A, RRP1, ESF1, MAK11, RPA12, RRP15, RPC31, NOG2, RRP5, EFG1, REX4, RPC11, NOB1, YBL028C, DBP10, BMS1, RLP24, NOP6, MTR2, RRP8, RPA34, TSR1, UTP30, NOG1, MAK16, LHP1, NSA2, NCL1, RRP12, RPF1, FCF2, POP5, KRI1, HCA4, GAR1, PXR1, PWP1, FAL1, SPT4, NUG1, RRS1, DBP3, RPC19, LCP5, KRE33, RPF2, ARX1, NOP19, GLN1, NOP8, BMT5, NMD3, TOD6, DBP7…
preribosome, large subunit precursor	41 of 239 genes, 17,2%	91 of 7166 genes, 1,3%	13.2308	4.13e-35	HAS1, REI1, BRX1, CGR1, SQT1, RRP1, TIF6, RRP15, NOG2, CIC1, YTM1, MRT4, NOP7, NOP4, LOC1, ECM1, DBP10, YBL028C, NOP6, NOP16, RLP24, RRP8, NOG1, MAK16, NSA2, RPF1, SPB1, EBP2, NUG1, RRS1, DBP3, IPI1, ARX1, RPF2, NOP15, YVH1, NMD3, BUD20, NIP7, PUF6, RPP2B
intracellular ribonucleoprotein complex	100 of 239 genes, 41,8%	835 of 7166 genes, 11,7%	3.57265	1.22e-31	PNO1, RPL38, RSA4, NOP1, MRD1, HAS1, REI1, CGR1, TMA19, SQT1, RRP1, RRP15, NOG2, RRP5, EFG1, NOB1, YBL028C, DBP10, BMS1, RLP24, NOP6, RRP8, TSR1, UTP30, NOG1, MAK16, LHP1, NSA2, RPS17A, RRP12, RPF1, POP5, TIF11, KRI1, HCA4, GAR1, FAL1, NUG1, RPL41A, RRS1, SME1, DBP3, SMX2, RPS30B, LCP5, KRE33, RPF2, ARX1, NOP19, YVH1, BUD20, NMD3, RPL41B, RPL21A, NHP2, NOP13, DHR2, BUD22, BRX1, LTV1, NOP10, TIF6,…
ribonucleoprotein complex	100 of 239 genes, 41,8%	835 of 7166 genes, 11,7%	3.57265	1.22e-31	PNO1, RPL38, RSA4, NOP1, MRD1, HAS1, REI1, CGR1, TMA19, SQT1, RRP1, RRP15, NOG2, RRP5, EFG1, NOB1, YBL028C, DBP10, BMS1, RLP24, NOP6, RRP8, TSR1, UTP30, NOG1, MAK16, LHP1, NSA2, RPS17A, RRP12, RPF1, POP5, TIF11, KRI1, HCA4, GAR1, FAL1, NUG1, RPL41A, RRS1, SME1, DBP3, SMX2, RPS30B, LCP5, KRE33, RPF2, ARX1, NOP19, YVH1, BUD20, NMD3, RPL41B, RPL21A, NHP2, NOP13, DHR2, BUD22, BRX1, LTV1, NOP10, TIF6,…
non-membrane-bounded organelle	131 of 239 genes, 54,8%	1502 of 7166 genes, 21,0%	2.60952	1.91e-29	RPL38, RSA4, NOP1, HAS1, REI1, CGR1, TMA19, SQT1, YCR087C-A, ESF1, RPA12, NOG2, RRP5, REX4, RPC11, YBL028C, BMS1, RLP24, NOP6, RPA34, TSR1, MAK16, RPS17A, NCL1, FCF2, HCA4, GAR1, PXR1, PWP1, NUG1, RPL41A, DBP3, SMX2, KRE33, ARX1, NOP8, NMD3, RPL21A, DBP7, NHP2, NOP13, DHR2, BUD22, BRX1, MAK5, RNT1, TIF6, MPP6, CIC1, YTM1, LSG1, EMG1, ALB1, RRT14, NOP7, LOC1, TMA16, NOP16, SDA1, FPR4, EBP2, NOP56,…
intracellular non-membrane-bounded organelle	131 of 239 genes, 54,8%	1502 of 7166 genes, 21,0%	2.60952	1.91e-29	RPL38, RSA4, NOP1, HAS1, REI1, CGR1, TMA19, SQT1, YCR087C-A, ESF1, RPA12, NOG2, RRP5, REX4, RPC11, YBL028C, BMS1, RLP24, NOP6, RPA34, TSR1, MAK16, RPS17A, NCL1, FCF2, HCA4, GAR1, PXR1, PWP1, NUG1, RPL41A, DBP3, SMX2, KRE33, ARX1, NOP8, NMD3, RPL21A, DBP7, NHP2, NOP13, DHR2, BUD22, BRX1, MAK5, RNT1, TIF6, MPP6, CIC1, YTM1, LSG1, EMG1, ALB1, RRT14, NOP7, LOC1, TMA16, NOP16, SDA1, FPR4, EBP2, NOP56,…
nucleus	168 of 239 genes, 70,3%	2438 of 7166 genes, 34,0%	2.06765	4.36e-29	RIX1, RSA4, NOP1, HAS1, OPI1, CGR1, URM1, YCR087C-A, HMT1, DUS1, ESF1, RPA12, NOG2, AAH1, RRP5, GRX4, REX4, RPC11, YBL028C, BMS1, RLP24, NOP6, MTR2, RPA34, TSR1, MAK16, NCL1, TSR2, FCF2, HCA4, GAR1, PXR1, PWP1, LIA1, NUG1, SME1, DBP3, SMM1, SMX2, KRE33, ARX1, NOP8, NMD3, DBP7, NHP2, NOP13, DHR2, BUD22, BRX1, LTV1, MAK5, RNT1, TIF6, MPP6, BCD1, ATC1, YPL245W, CIC1, YTM1, EMG1, HGH1, ALB1, RRT14, N…
membrane-enclosed lumen	118 of 239 genes, 49,4%	1249 of 7166 genes, 17,4%	2.83908	1.13e-28	PNO1, RIX1, RSA4, NOP1, MRD1, HAS1, RPC10, OPI1, CGR1, YCR087C-A, RRP1, ESF1, COX19, MAK11, RPA12, RRP15, RPC31, NOG2, RRP5, EFG1, REX4, RPC11, NOB1, YBL028C, DBP10, BMS1, RLP24, NOP6, MTR2, RRP8, RPA34, TSR1, UTP30, NOG1, MAK16, LHP1, NSA2, NCL1, RRP12, RPF1, FCF2, POP5, KRI1, HCA4, GAR1, PXR1, PWP1, FAL1, SPT4, NUG1, RRS1, DBP3, RPC19, LCP5, KRE33, RPF2, ARX1, NOP19, GLN1, NOP8, BMT5, NMD3, TOD…
organelle lumen	118 of 239 genes, 49,4%	1249 of 7166 genes, 17,4%	2.83908	1.13e-28	PNO1, RIX1, RSA4, NOP1, MRD1, HAS1, RPC10, OPI1, CGR1, YCR087C-A, RRP1, ESF1, COX19, MAK11, RPA12, RRP15, RPC31, NOG2, RRP5, EFG1, REX4, RPC11, NOB1, YBL028C, DBP10, BMS1, RLP24, NOP6, MTR2, RRP8, RPA34, TSR1, UTP30, NOG1, MAK16, LHP1, NSA2, NCL1, RRP12, RPF1, FCF2, POP5, KRI1, HCA4, GAR1, PXR1, PWP1, FAL1, SPT4, NUG1, RRS1, DBP3, RPC19, LCP5, KRE33, RPF2, ARX1, NOP19, GLN1, NOP8, BMT5, NMD3, TOD…
intracellular organelle lumen	118 of 239 genes, 49,4%	1249 of 7166 genes, 17,4%	2.83908	1.13e-28	PNO1, RIX1, RSA4, NOP1, MRD1, HAS1, RPC10, OPI1, CGR1, YCR087C-A, RRP1, ESF1, COX19, MAK11, RPA12, RRP15, RPC31, NOG2, RRP5, EFG1, REX4, RPC11, NOB1, YBL028C, DBP10, BMS1, RLP24, NOP6, MTR2, RRP8, RPA34, TSR1, UTP30, NOG1, MAK16, LHP1, NSA2, NCL1, RRP12, RPF1, FCF2, POP5, KRI1, HCA4, GAR1, PXR1, PWP1, FAL1, SPT4, NUG1, RRS1, DBP3, RPC19, LCP5, KRE33, RPF2, ARX1, NOP19, GLN1, NOP8, BMT5, NMD3, TOD…
nuclear part	119 of 239 genes, 49,8%	1329 of 7166 genes, 18,5%	2.69189	1.02e-26	PNO1, RIX1, RSA4, NOP1, MRD1, HAS1, RPC10, OPI1, CGR1, YCR087C-A, RRP1, ESF1, MAK11, RPA12, RRP15, RPC31, NOG2, RRP5, EFG1, REX4, RPC11, NOB1, YBL028C, DBP10, BMS1, RLP24, NOP6, MTR2, RRP8, RPA34, TSR1, UTP30, NOG1, MAK16, LHP1, NSA2, NCL1, RRP12, RPF1, FCF2, POP5, KRI1, HCA4, GAR1, PXR1, PWP1, FAL1, SPT4, NUG1, RRS1, SME1, DBP3, SMX2, RPC19, LCP5, KRE33, RPF2, ARX1, NOP19, GLN1, NOP8, BMT5, NMD3…
90S preribosome	27 of 239 genes, 11,3%	92 of 7166 genes, 1,3%	8.69231	9.49e-17	PNO1, NOP6, RRP8, TSR1, NOP1, MRD1, HAS1, UTP30, BUD22, RRP12, IMP3, KRI1, BFR2, NOP56, YTM1, KRE33, ENP2, EMG1, NOP19, RRP5, NOP7, CBF5, DIM1, DBP8, BMS1, KRR1, SOF1
cell part	232 of 239 genes, 97,1%	5863 of 7166 genes, 81,8%	1.18704	2.91e-11	RPL38, RIX1, RSA4, FLO11, NOP1, HAS1, REI1, OPI1, CGR1, TMA19, SQT1, URM1, YCR087C-A, HMT1, DUS1, ESF1, RFU1, COX19, RPA12, ATX1, NOG2, PHO3, GIM4, AAH1, RRP5, GRX4, REX4, RPC11, YBL028C, BMS1, THI20, RLP24, NOP6, MTR2, PMP1, RPA34, TSR1, MAK16, RPS17A, NCL1, TSR2, FCF2, HCA4, GAR1, GUA1, DPH5, PXR1, PWP1, LIA1, NUG1, SPE4, RPL41A, SME1, DBP3, SMM1, SMX2, KRE33, ARX1, URA7, NOP8, NMD3, RPL21A, CA…
cell	232 of 239 genes, 97,1%	5864 of 7166 genes, 81,8%	1.18704	3.02e-11	RPL38, RIX1, RSA4, FLO11, NOP1, HAS1, REI1, OPI1, CGR1, TMA19, SQT1, URM1, YCR087C-A, HMT1, DUS1, ESF1, RFU1, COX19, RPA12, ATX1, NOG2, PHO3, GIM4, AAH1, RRP5, GRX4, REX4, RPC11, YBL028C, BMS1, THI20, RLP24, NOP6, MTR2, PMP1, RPA34, TSR1, MAK16, RPS17A, NCL1, TSR2, FCF2, HCA4, GAR1, GUA1, DPH5, PXR1, PWP1, LIA1, NUG1, SPE4, RPL41A, SME1, DBP3, SMM1, SMX2, KRE33, ARX1, URA7, NOP8, NMD3, RPL21A, CA…
intracellular	225 of 239 genes, 94,1%	5699 of 7166 genes, 79,5%	1.18365	1.66e-08	RPL38, RIX1, RSA4, FLO11, NOP1, HAS1, REI1, OPI1, CGR1, TMA19, SQT1, URM1, YCR087C-A, HMT1, DUS1, ESF1, RFU1, COX19, RPA12, ATX1, NOG2, PHO3, GIM4, AAH1, RRP5, GRX4, REX4, RPC11, YBL028C, BMS1, THI20, RLP24, NOP6, MTR2, RPA34, TSR1, MAK16, RPS17A, NCL1, TSR2, FCF2, HCA4, GAR1, GUA1, DPH5, PXR1, PWP1, LIA1, NUG1, SPE4, RPL41A, SME1, DBP3, SMM1, SMX2, KRE33, ARX1, URA7, NOP8, NMD3, RPL21A, CAF20, D…
intracellular part	224 of 239 genes, 93,7%	5683 of 7166 genes, 79,3%	1.18159	4.17e-08	RPL38, RIX1, RSA4, FLO11, NOP1, HAS1, REI1, OPI1, CGR1, TMA19, SQT1, URM1, YCR087C-A, HMT1, DUS1, ESF1, RFU1, COX19, RPA12, ATX1, NOG2, PHO3, GIM4, AAH1, RRP5, GRX4, REX4, RPC11, YBL028C, BMS1, THI20, RLP24, NOP6, MTR2, RPA34, TSR1, MAK16, RPS17A, NCL1, TSR2, FCF2, HCA4, GAR1, GUA1, DPH5, PXR1, PWP1, LIA1, NUG1, SPE4, RPL41A, SME1, DBP3, SMM1, SMX2, KRE33, ARX1, URA7, NOP8, NMD3, RPL21A, CAF20, D…
macromolecular complex	123 of 239 genes, 51,5%	2310 of 7166 genes, 32,2%	1.59938	4.55e-08	PNO1, RPL38, RIX1, RSA4, NOP1, MRD1, HAS1, RPC10, REI1, CGR1, TMA19, SQT1, RRP1, RPA12, RRP15, RPC31, NOG2, GIM4, TRM11, RRP5, GCD14, EFG1, RPC11, NOB1, YBL028C, DBP10, BMS1, RLP24, NOP6, MTR2, RRP8, RPA34, TSR1, UTP30, NOG1, NSA2, MAK16, LHP1, RPS17A, RRP12, RPF1, POP5, TIF11, KRI1, HCA4, GAR1, FAL1, SPT4, NUG1, RPL41A, RRS1, SME1, DBP3, SMX2, RPS30B, RPC19, EGD1, LCP5, KRE33, RPF2, ARX1, NOP19,…
small-subunit processome	14 of 239 genes, 5,9%	54 of 7166 genes, 0,8%	7.375	2.13e-07	UTP23, NOP1, NOP56, UTP11, LCP5, EMG1, ENP2, SAS10, RRP5, IMP3, HCA4, BFR2, SOF1, KRR1
intracellular organelle	201 of 239 genes, 84,1%	4836 of 7166 genes, 67,5%	1.24593	3.98e-07	RPL38, RIX1, RSA4, FLO11, NOP1, HAS1, REI1, OPI1, CGR1, TMA19, SQT1, URM1, YCR087C-A, HMT1, DUS1, ESF1, RFU1, COX19, RPA12, NOG2, PHO3, AAH1, RRP5, GRX4, REX4, RPC11, YBL028C, BMS1, RLP24, NOP6, MTR2, RPA34, TSR1, MAK16, RPS17A, NCL1, TSR2, FCF2, HCA4, GAR1, PXR1, PWP1, LIA1, NUG1, RPL41A, SME1, DBP3, SMM1, SMX2, KRE33, ARX1, URA7, NOP8, NMD3, RPL21A, DBP7, NHP2, NOP13, DHR2, BUD22, BRX1, LTV1, M…
organelle	201 of 239 genes, 84,1%	4837 of 7166 genes, 67,5%	1.24593	4.09e-07	RPL38, RIX1, RSA4, FLO11, NOP1, HAS1, REI1, OPI1, CGR1, TMA19, SQT1, URM1, YCR087C-A, HMT1, DUS1, ESF1, RFU1, COX19, RPA12, NOG2, PHO3, AAH1, RRP5, GRX4, REX4, RPC11, YBL028C, BMS1, RLP24, NOP6, MTR2, RPA34, TSR1, MAK16, RPS17A, NCL1, TSR2, FCF2, HCA4, GAR1, PXR1, PWP1, LIA1, NUG1, RPL41A, SME1, DBP3, SMM1, SMX2, KRE33, ARX1, URA7, NOP8, NMD3, RPL21A, DBP7, NHP2, NOP13, DHR2, BUD22, BRX1, LTV1, M…
intracellular membrane-bounded organelle	187 of 239 genes, 78,2%	4444 of 7166 genes, 62,0%	1.26129	5.38e-06	RIX1, RSA4, FLO11, NOP1, HAS1, OPI1, CGR1, TMA19, URM1, YCR087C-A, HMT1, DUS1, ESF1, COX19, RPA12, NOG2, PHO3, AAH1, RRP5, GRX4, REX4, RPC11, YBL028C, BMS1, RLP24, NOP6, MTR2, RPA34, TSR1, MAK16, NCL1, TSR2, FCF2, HCA4, GAR1, PXR1, PWP1, LIA1, NUG1, SME1, DBP3, SMM1, SMX2, KRE33, ARX1, URA7, NOP8, NMD3, DBP7, NHP2, NOP13, DHR2, BUD22, BRX1, LTV1, MAK5, FIT3, AQR1, RNT1, TIF6, MPP6, BCD1, ATC1, YP…
membrane-bounded organelle	188 of 239 genes, 78,7%	4502 of 7166 genes, 62,8%	1.25318	9.52e-06	RIX1, RSA4, FLO11, NOP1, HAS1, OPI1, CGR1, TMA19, URM1, YCR087C-A, HMT1, DUS1, ESF1, RFU1, COX19, RPA12, NOG2, PHO3, AAH1, RRP5, GRX4, REX4, RPC11, YBL028C, BMS1, RLP24, NOP6, MTR2, RPA34, TSR1, MAK16, NCL1, TSR2, FCF2, HCA4, GAR1, PXR1, PWP1, LIA1, NUG1, SME1, DBP3, SMM1, SMX2, KRE33, ARX1, URA7, NOP8, NMD3, DBP7, NHP2, NOP13, DHR2, BUD22, BRX1, LTV1, MAK5, FIT3, AQR1, RNT1, TIF6, MPP6, BCD1, AT…
preribosome, small subunit precursor	7 of 239 genes, 2,9%	16 of 7166 genes, 0,2%	14.5	5.58e-05	NOP6, RRP8, EFG1, TSR1, RRP1, NOB1, LTV1
nucleoplasm	28 of 239 genes, 11,7%	296 of 7166 genes, 4,1%	2.85366	7.21e-05	RIX1, MTR2, NOP1, RPC10, LHP1, OPI1, RPO26, NOP10, RNT1, PXR1, SPT4, NOP53, RRS1, RPC31, RSA1, NOG2, RPC19, IPI1, YTM1, ARX1, MRT4, NOP19, IPI3, NOP7, RPB8, TOD6, NMD3, RPC11
intracellular organelle part	141 of 239 genes, 59,0%	3126 of 7166 genes, 43,6%	1.35321	0.00012	RPL38, RIX1, RSA4, NOP1, HAS1, REI1, OPI1, CGR1, TMA19, YCR087C-A, ESF1, COX19, RPA12, NOG2, RRP5, REX4, RPC11, YBL028C, BMS1, RLP24, NOP6, MTR2, RPA34, TSR1, MAK16, RPS17A, NCL1, FCF2, HCA4, GAR1, PXR1, PWP1, NUG1, RPL41A, SME1, DBP3, SMX2, KRE33, ARX1, NOP8, NMD3, RPL21A, DBP7, NHP2, NOP13, DHR2, BUD22, BRX1, LTV1, MAK5, RNT1, TIF6, MPP6, CIC1, YTM1, LSG1, EMG1, RRT14, NOP7, LOC1, NOP16, SDA1, …
organelle part	141 of 239 genes, 59,0%	3131 of 7166 genes, 43,7%	1.35011	0.00014	RPL38, RIX1, RSA4, NOP1, HAS1, REI1, OPI1, CGR1, TMA19, YCR087C-A, ESF1, COX19, RPA12, NOG2, RRP5, REX4, RPC11, YBL028C, BMS1, RLP24, NOP6, MTR2, RPA34, TSR1, MAK16, RPS17A, NCL1, FCF2, HCA4, GAR1, PXR1, PWP1, NUG1, RPL41A, SME1, DBP3, SMX2, KRE33, ARX1, NOP8, NMD3, RPL21A, DBP7, NHP2, NOP13, DHR2, BUD22, BRX1, LTV1, MAK5, RNT1, TIF6, MPP6, CIC1, YTM1, LSG1, EMG1, RRT14, NOP7, LOC1, NOP16, SDA1, …
DNA-directed RNA polymerase I complex	6 of 239 genes, 2,5%	14 of 7166 genes, 0,2%	12.5	0.00046	RPB8, RPO26, RPA34, RPC19, RPC10, RPA12
nucleolar part	17 of 239 genes, 7,1%	151 of 7166 genes, 2,1%	3.38095	0.00149	NHP2, RPA34, NOP1, HAS1, RPC10, POP5, RPO26, NOP10, IMP3, GAR1, RPA12, NOP56, RPC19, YTM1, NOP7, RPB8, CBF5
DNA-directed RNA polymerase III complex	6 of 239 genes, 2,5%	17 of 7166 genes, 0,2%	12.5	0.00176	RPB8, RPC31, RPO26, RPC19, RPC10, RPC11
Rix1 complex	3 of 239 genes, 1,3%	3 of 7166 genes, 0,0%	31.05	0.00549	RIX1, IPI1, IPI3
ribosome	26 of 239 genes, 10,9%	362 of 7166 genes, 5,1%	2.13725	0.02473	RPL38, RLP24, RSA4, NOP1, REI1, RPS17A, RRP12, TMA19, SQT1, RPS10A, MPP6, TMA23, RPL41A, RRP14, NAT5, RPS30B, LSG1, ARX1, ALB1, NMD3, RPP2B, RPL41B, PUF6, TMA16, RPL21A, YBL028C

## Sheet: Down in L+M-
GO terms in cellular localization for genes repressed in host cells with eliminated M-2 virus
Terms from the Component Ontology of gene association, with p-value <= 0,05
Gene Ontology term	Cluster frequency	Genome frequency	Fold enrichment	Corrected P-value	Genes annotated to the term
respiratory chain	20 of 247 genes, 8,1%	36 of 7166 genes, 0,5%	16.2	2.11e-18	CYB2, QCR9, COX6, COX12, COX13, COX5A, SDH1, QCR8, COR1, RIP1, CYC7, CYC1, COX7, CYT1, QCR6, QCR2, QCR7, COX4, QCR10, SDH2
mitochondrial respiratory chain	17 of 247 genes, 6,9%	32 of 7166 genes, 0,4%	17.25	5.11e-15	QCR9, COX6, COX12, COX13, COX5A, SDH1, QCR8, COR1, RIP1, COX7, CYT1, QCR6, QCR7, QCR2, COX4, QCR10, SDH2
respiratory chain complex	17 of 247 genes, 6,9%	32 of 7166 genes, 0,4%	17.25	5.11e-15	QCR9, COX6, COX12, COX13, COX5A, SDH1, QCR8, COR1, RIP1, COX7, CYT1, QCR6, QCR7, QCR2, COX4, QCR10, SDH2
cytochrome complex	15 of 247 genes, 6,1%	25 of 7166 genes, 0,3%	20.3333	3.29e-14	COR1, RIP1, QCR9, COX7, CYT1, COX6, QCR6, COX13, COX12, QCR2, COX5A, QCR7, COX4, QCR10, QCR8
mitochondrial part	64 of 247 genes, 25,9%	627 of 7166 genes, 8,7%	2.97701	6.7e-14	CYB2, SOD2, QCR9, POS5, COX6, LSC1, CDC48, KGD1, IDH1, PIM1, YME1, ARG5,6, NCE103, QCR10, ERG6, NDE1, MIX17, ACO1, MCR1, EHT1, COX5A, ERG9, QCR8, COX15, RIP1, CYC1, NPL4, IDH2, MDM34, IDP1, SDH6, YME2, QCR2, YGR266W, CIR2, YJL133C-A, FAA1, PET9, SSC1, POR1, COX13, COX12, CIT1, ATG33, COR1, HFD1, COX7, DLD1, COX4, UBX2, SCM4, SUE1, SDH1, PIC2, NDI1, CYC7, HSP60, ERG27, CYT1, QCR6, PRD1, QCR7, GTT1…
mitochondrial envelope	51 of 247 genes, 20,6%	435 of 7166 genes, 6,1%	3.37705	4.95e-13	FAA1, YJL133C-A, CYB2, SSC1, QCR9, PET9, POR1, COX6, COX12, COX13, ATG33, CDC48, HFD1, COR1, COX7, YME1, DLD1, COX4, NCE103, QCR10, ERG6, NDE1, MIX17, UBX2, SCM4, MCR1, EHT1, SUE1, COX5A, SDH1, ERG9, QCR8, COX15, NDI1, PIC2, RIP1, CYC7, NPL4, CYC1, MDM34, CYT1, ERG27, QCR6, YME2, QCR2, PRD1, QCR7, YGR266W, GTT1, CIR2, SDH2
mitochondrial protein complex	26 of 247 genes, 10,5%	113 of 7166 genes, 1,6%	6.5625	8.5e-13	SSC1, QCR9, COX6, COX12, COX13, COX5A, SDH1, QCR8, CDC48, COR1, KGD1, IDH1, RIP1, NPL4, IDH2, COX7, MDM34, YME1, CYT1, QCR6, QCR2, QCR7, COX4, QCR10, CIR2, SDH2
oxidoreductase complex	15 of 247 genes, 6,1%	41 of 7166 genes, 0,6%	10.1667	3.89e-10	KGD1, COR1, IDH1, GCV2, RIP1, QCR9, IDH2, CYT1, QCR6, QCR2, QCR7, QCR10, SDH1, QCR8, SDH2
organelle envelope	55 of 247 genes, 22,3%	588 of 7166 genes, 8,2%	2.71951	5.17e-10	FAA1, YJL133C-A, CYB2, HMX1, SSC1, QCR9, PET9, POR1, COX6, COX12, COX13, ATG33, CDC48, ERG29, HFD1, COR1, COX7, YME1, DLD1, COX4, NCE103, QCR10, ERG6, NDE1, MIX17, UBX2, SCM4, HMG1, MCR1, EHT1, SUE1, COX5A, SDH1, ERG9, QCR8, COX15, NDI1, PIC2, RIP1, CYC7, NPL4, CYC1, MDM34, CYT1, ERG27, QCR6, YME2, QCR2, PRD1, QCR7, YGR266W, GTT1, GTT3, CIR2, SDH2
envelope	55 of 247 genes, 22,3%	588 of 7166 genes, 8,2%	2.71951	5.17e-10	FAA1, YJL133C-A, CYB2, HMX1, SSC1, QCR9, PET9, POR1, COX6, COX12, COX13, ATG33, CDC48, ERG29, HFD1, COR1, COX7, YME1, DLD1, COX4, NCE103, QCR10, ERG6, NDE1, MIX17, UBX2, SCM4, HMG1, MCR1, EHT1, SUE1, COX5A, SDH1, ERG9, QCR8, COX15, NDI1, PIC2, RIP1, CYC7, NPL4, CYC1, MDM34, CYT1, ERG27, QCR6, YME2, QCR2, PRD1, QCR7, YGR266W, GTT1, GTT3, CIR2, SDH2
mitochondrial respiratory chain complex III	9 of 247 genes, 3,6%	11 of 7166 genes, 0,2%	18	5.57e-10	COR1, RIP1, QCR9, CYT1, QCR6, QCR2, QCR7, QCR10, QCR8
respiratory chain complex III	9 of 247 genes, 3,6%	11 of 7166 genes, 0,2%	18	5.57e-10	COR1, RIP1, QCR9, CYT1, QCR6, QCR2, QCR7, QCR10, QCR8
mitochondrion	86 of 247 genes, 34,8%	1213 of 7166 genes, 16,9%	2.05917	5.89e-10	HSC82, CYB2, SOD2, QCR9, POS5, COX6, LSC1, BNA3, INH1, CDC48, KGD1, IDH1, MET3, PIM1, YME1, BIO3, ARG5,6, NCE103, AIM46, QCR10, LSC2, ERG6, NDE1, MIX17, ACO1, MCR1, EHT1, COX5A, QCR8, ERG9, COX15, RIP1, SSA2, CYC1, NPL4, IDH2, MDM34, IDP1, CIT2, SDH6, YME2, QCR2, YGR266W, CIR2, DLD3, FAA1, YJL133C-A, PET9, SSC1, POR1, COX13, COX12, YCP4, CIT1, ATG33, LEU4, COR1, HFD1, TAR1, ALD6, LAP3, COX7, STF1…
mitochondrial membrane	43 of 247 genes, 17,4%	396 of 7166 genes, 5,5%	3.16364	1.5e-09	FAA1, YJL133C-A, SSC1, QCR9, PET9, POR1, COX6, COX12, COX13, ATG33, CDC48, HFD1, COR1, COX7, YME1, DLD1, COX4, QCR10, ERG6, UBX2, SCM4, MCR1, EHT1, COX5A, SDH1, ERG9, QCR8, COX15, NDI1, PIC2, RIP1, NPL4, MDM34, CYT1, ERG27, QCR6, YME2, QCR2, QCR7, YGR266W, GTT1, CIR2, SDH2
mitochondrial membrane part	27 of 247 genes, 10,9%	178 of 7166 genes, 2,5%	4.36	9.52e-09	SSC1, QCR9, POR1, COX6, MCR1, COX12, COX13, COX5A, SDH1, QCR8, CDC48, HFD1, COR1, RIP1, NPL4, COX7, MDM34, YME1, CYT1, QCR6, YME2, QCR2, QCR7, COX4, QCR10, CIR2, SDH2
inner mitochondrial membrane protein complex	19 of 247 genes, 7,7%	86 of 7166 genes, 1,2%	6.41667	1.02e-08	SSC1, QCR9, COX6, COX12, COX13, COX5A, SDH1, QCR8, COR1, RIP1, COX7, YME1, CYT1, QCR6, QCR2, QCR7, COX4, QCR10, SDH2
cytoplasm	208 of 247 genes, 84,2%	4734 of 7166 genes, 66,1%	1.27383	1.1e-08	CYB5, CYB2, SOD2, BMH2, AIM14, POS5, TDA4, COX6, TIR1, YKL023W, YGL101W, MET17, CDC48, KGD1, PIM1, YME1, CMP2, BIO3, ARG5,6, MOT3, MET16, NCE103, AIM46, QCR10, YPC1, BNA1, SAM2, NDE1, MIX17, ERG26, CUZ1, HMG1, ARO10, VHR2, UBA1, QCR8, ERG9, COX15, MET14, YHR112C, CYC1, NPL4, IDH2, MDM34, DDI1, ARA1, FRA1, SKP2, YGR266W, DLD3, YJL107C, FAA1, ERG5, OSH6, SSC1, ERG24, POR1, YHR202W, PYC1, MHT1, VTC4…
transmembrane transporter complex	9 of 247 genes, 3,6%	15 of 7166 genes, 0,2%	18	4.49e-08	COR1, RIP1, QCR9, CYT1, QCR6, QCR2, QCR7, QCR10, QCR8
cytoplasmic part	166 of 247 genes, 67,2%	3596 of 7166 genes, 50,2%	1.33865	5.01e-06	CYB5, CYB2, SOD2, AIM14, POS5, TDA4, COX6, TIR1, CDC48, KGD1, PIM1, YME1, BIO3, ARG5,6, MOT3, NCE103, AIM46, QCR10, YPC1, SAM2, NDE1, MIX17, ERG26, HMG1, ARO10, UBA1, QCR8, ERG9, COX15, CYC1, NPL4, IDH2, MDM34, ARA1, FRA1, SKP2, YGR266W, DLD3, FAA1, ERG5, OSH6, SSC1, ERG24, POR1, YHR202W, PYC1, VTC4, ATG33, DAP1, LEU4, COR1, TAR1, ALD6, ERG7, STR3, MCH4, KAR2, IDI1, ABP1, MET6, DLD1, MET13, VTC3,…
organelle outer membrane	17 of 247 genes, 6,9%	112 of 7166 genes, 1,6%	4.3125	4.1e-05	FAA1, UBX2, YJL133C-A, HMX1, POR1, SCM4, MCR1, EHT1, ERG9, CDC48, HFD1, NPL4, MDM34, ERG27, GTT1, YGR266W, ERG6
outer membrane	17 of 247 genes, 6,9%	113 of 7166 genes, 1,6%	4.3125	4.68e-05	FAA1, UBX2, YJL133C-A, HMX1, POR1, SCM4, MCR1, EHT1, ERG9, CDC48, HFD1, NPL4, MDM34, ERG27, GTT1, YGR266W, ERG6
mitochondrial inner membrane	26 of 247 genes, 10,5%	253 of 7166 genes, 3,5%	3	8.79e-05	SSC1, QCR9, PET9, COX6, COX12, COX13, COX5A, SDH1, QCR8, COX15, NDI1, PIC2, COR1, RIP1, COX7, YME1, CYT1, QCR6, YME2, DLD1, QCR2, QCR7, COX4, QCR10, CIR2, SDH2
cell part	229 of 247 genes, 92,7%	5863 of 7166 genes, 81,8%	1.13325	9.71e-05	CYB5, CYB2, SOD2, BMH2, AIM14, POS5, TDA4, COX6, TIR1, YKL023W, YGL101W, MET17, CDC48, KGD1, PIM1, YME1, CMP2, BIO3, ARG5,6, MOT3, MET16, NCE103, AIM46, QCR10, YPC1, BNA1, SAM2, NDE1, MIX17, DAN1, ARR3, ERG26, CUZ1, HMG1, ARO10, VHR2, UBA1, QCR8, ERG9, COX15, ROX1, MET14, YHR112C, CYC1, NPL4, IDH2, MDM34, DDI1, ARA1, PDR12, FRA1, SKP2, YGR266W, PHO5, DLD3, YJL107C, FAA1, ERG5, OSH6, SSC1, ERG24, …
cell	229 of 247 genes, 92,7%	5864 of 7166 genes, 81,8%	1.13325	9.97e-05	CYB5, CYB2, SOD2, BMH2, AIM14, POS5, TDA4, COX6, TIR1, YKL023W, YGL101W, MET17, CDC48, KGD1, PIM1, YME1, CMP2, BIO3, ARG5,6, MOT3, MET16, NCE103, AIM46, QCR10, YPC1, BNA1, SAM2, NDE1, MIX17, DAN1, ARR3, ERG26, CUZ1, HMG1, ARO10, VHR2, UBA1, QCR8, ERG9, COX15, ROX1, MET14, YHR112C, CYC1, NPL4, IDH2, MDM34, DDI1, ARA1, PDR12, FRA1, SKP2, YGR266W, PHO5, DLD3, YJL107C, FAA1, ERG5, OSH6, SSC1, ERG24, …
mitochondrial outer membrane	16 of 247 genes, 6,5%	107 of 7166 genes, 1,5%	4.33333	0.00011	FAA1, UBX2, YJL133C-A, POR1, SCM4, MCR1, EHT1, ERG9, CDC48, HFD1, NPL4, MDM34, ERG27, GTT1, YGR266W, ERG6
organelle inner membrane	26 of 247 genes, 10,5%	265 of 7166 genes, 3,7%	2.83784	0.00021	SSC1, QCR9, PET9, COX6, COX12, COX13, COX5A, SDH1, QCR8, COX15, NDI1, PIC2, COR1, RIP1, COX7, YME1, CYT1, QCR6, YME2, DLD1, QCR2, QCR7, COX4, QCR10, CIR2, SDH2
lipid particle	11 of 247 genes, 4,5%	54 of 7166 genes, 0,8%	5.625	0.0003	HFD1, FAA1, PDR16, UBX2, TGL4, ERG7, YEH1, ERG27, PET10, EHT1, ERG6
membrane	106 of 247 genes, 42,9%	2102 of 7166 genes, 29,3%	1.46416	0.00048	CYB5, HSC82, CYB2, HMX1, MGA2, QCR9, BMH2, AIM14, TDA4, COX6, TIR1, PHO8, NSG2, MET17, CDC48, ERG29, YEH1, YME1, MSC7, QCR10, ERG4, YPR010C-A, AAP1, YPC1, ERG6, DAN1, ARR3, YAP1801, ERG26, HMG1, MCR1, ATG1, EHT1, COX5A, QCR8, ERG9, IZH1, COX15, RIP1, SSA2, CYC1, OSH7, NPL4, MDM34, DDI1, PDR12, YLR162W, YME2, QCR2, YGR266W, CIR2, FAA1, YJL133C-A, PET9, MCH1, SSC1, OSH6, ERG24, POR1, PET10, COX12, …
mitochondrial respiratory chain complex IV	6 of 247 genes, 2,4%	14 of 7166 genes, 0,2%	12	0.00068	COX12, COX13, COX5A, COX4, COX7, COX6
respiratory chain complex IV	6 of 247 genes, 2,4%	14 of 7166 genes, 0,2%	12	0.00068	COX12, COX13, COX5A, COX4, COX7, COX6
intracellular part	222 of 247 genes, 89,9%	5683 of 7166 genes, 79,3%	1.13367	0.00095	CYB5, CYB2, SOD2, BMH2, AIM14, POS5, TDA4, COX6, TIR1, YKL023W, YGL101W, MET17, CDC48, KGD1, PIM1, YME1, CMP2, BIO3, ARG5,6, MOT3, MET16, NCE103, AIM46, QCR10, YPC1, BNA1, SAM2, NDE1, MIX17, ERG26, CUZ1, HMG1, ARO10, VHR2, UBA1, QCR8, ERG9, COX15, ROX1, MET14, YHR112C, CYC1, NPL4, IDH2, MDM34, DDI1, ARA1, FRA1, SKP2, YGR266W, DLD3, YJL107C, FAA1, ERG5, OSH6, SSC1, ERG24, POR1, YHR202W, PYC1, MHT1…
intracellular	222 of 247 genes, 89,9%	5699 of 7166 genes, 79,5%	1.13082	0.00139	CYB5, CYB2, SOD2, BMH2, AIM14, POS5, TDA4, COX6, TIR1, YKL023W, YGL101W, MET17, CDC48, KGD1, PIM1, YME1, CMP2, BIO3, ARG5,6, MOT3, MET16, NCE103, AIM46, QCR10, YPC1, BNA1, SAM2, NDE1, MIX17, ERG26, CUZ1, HMG1, ARO10, VHR2, UBA1, QCR8, ERG9, COX15, ROX1, MET14, YHR112C, CYC1, NPL4, IDH2, MDM34, DDI1, ARA1, FRA1, SKP2, YGR266W, DLD3, YJL107C, FAA1, ERG5, OSH6, SSC1, ERG24, POR1, YHR202W, PYC1, MHT1…
transporter complex	9 of 247 genes, 3,6%	41 of 7166 genes, 0,6%	6	0.00143	COR1, RIP1, QCR9, CYT1, QCR6, QCR2, QCR7, QCR10, QCR8
organelle membrane	59 of 247 genes, 23,9%	991 of 7166 genes, 13,8%	1.73188	0.00195	CYB5, FAA1, YJL133C-A, HMX1, SSC1, QCR9, MCH1, PET9, POR1, COX6, COX12, COX13, PHO8, VTC4, ATG33, CDC48, HFD1, COR1, MCH4, COX7, YME1, DLD1, COX4, QCR10, YPC1, ERG6, VTC3, LSB6, UBX2, DIP5, SCM4, HMG1, MCR1, ATG1, EHT1, COX5A, SDH1, VTC2, ERG9, QCR8, COX15, NDI1, PIC2, PDR16, RIP1, SSA2, NPL4, MDM34, CYT1, ERG27, QCR6, YME2, QCR2, QCR7, YGR266W, GTT1, GTT3, CIR2, SDH2
nucleoid	7 of 247 genes, 2,8%	25 of 7166 genes, 0,3%	9.33333	0.00271	KGD1, IDH1, ACO1, SSC1, LSC1, HSP60, IDP1
mitochondrial nucleoid	7 of 247 genes, 2,8%	25 of 7166 genes, 0,3%	9.33333	0.00271	KGD1, IDH1, ACO1, SSC1, LSC1, HSP60, IDP1
membrane protein complex	23 of 247 genes, 9,3%	253 of 7166 genes, 3,5%	2.65714	0.00326	SSC1, QCR9, POR1, COX6, COX12, COX13, COX5A, SDH1, QCR8, CDC48, COR1, RIP1, NPL4, COX7, MDM34, YME1, CYT1, QCR6, QCR2, QCR7, COX4, QCR10, SDH2
membrane part	87 of 247 genes, 35,2%	1705 of 7166 genes, 23,8%	1.47899	0.00461	CYB5, CYB2, HMX1, MGA2, QCR9, AIM14, TDA4, COX6, TIR1, PHO8, NSG2, CDC48, ERG29, YEH1, YME1, MSC7, QCR10, ERG4, YPR010C-A, YPC1, DAN1, ARR3, ERG26, HMG1, MCR1, COX5A, QCR8, ERG9, IZH1, COX15, RIP1, CYC1, NPL4, OSH7, MDM34, PDR12, YLR162W, YME2, QCR2, CIR2, YJL133C-A, PET9, MCH1, SSC1, OSH6, ERG24, POR1, COX13, COX12, YCP4, VTC4, ATG33, COR1, HFD1, ERG7, MCH4, COX7, MMP1, COX4, SPT23, NRT1, VTC3, …
mitochondrial intermembrane space	10 of 247 genes, 4,0%	61 of 7166 genes, 0,9%	4.44444	0.00684	NDE1, MIX17, CYB2, CYC1, CYC7, MCR1, QCR6, COX12, PRD1, NCE103
endoplasmic reticulum	43 of 247 genes, 17,4%	680 of 7166 genes, 9,5%	1.83158	0.01005	CYB5, FAA1, ERG5, HMX1, OSH6, MGA2, AIM14, ERG24, TDA4, NSG2, RPN1, VTC4, YBR096W, CDC48, ERG29, HFD1, ERG7, KAR2, MMP1, SPT23, MSC7, ERG4, YPC1, ERG6, VTC3, YER053C-A, UBX2, ERG20, ERG26, HMG1, IZH3, VTC2, ERG9, IZH1, CWH41, PDR16, OSH7, NPL4, ARE2, MDM34, ERG27, GTT1, SAM3
organelle envelope lumen	10 of 247 genes, 4,0%	66 of 7166 genes, 0,9%	4.44444	0.01375	NDE1, MIX17, CYB2, CYC1, CYC7, MCR1, QCR6, COX12, PRD1, NCE103
